# Supplementary material for: An integrated subtractive genomics and immunoinformatic approach for designing a multi-epitope peptide vaccine against methicillin-resistant Staphylococcus aureus
Source: Front Bioinform. 2026 Jan 14;5:1745495. doi: 10.3389/fbinf.2025.1745495 (PMC12847441; doi:10.3389/fbinf.2025.1745495)
Supplement: Supplementary file 1 [file Table1.xlsx]

## Sheet: Table 1
Metabolic pathways of H. sapiens and MRSA
KEGG ID	MRSA	KEGG ID	Human metabolic pathway
sau00010	Glycolysis / Gluconeogenesis	hsa00010	Glycolysis / Gluconeogenesis
sau00020	Citrate cycle (TCA cycle)	hsa00020	Citrate cycle (TCA cycle)
sau00030	Pentose phosphate pathway	hsa00030	Pentose phosphate pathway
sau00040	Pentose and glucuronate interconversions	hsa00040	Pentose and glucuronate interconversions
sau00051	Fructose and mannose metabolism	hsa00051	Fructose and mannose metabolism
sau00052	Galactose metabolism	hsa00052	Galactose metabolism
sau00053	Ascorbate and aldarate metabolism	hsa00053	Ascorbate and aldarate metabolism
sau00061	Fatty acid biosynthesis	hsa00061	Fatty acid biosynthesis
sau00071	Fatty acid degradation	hsa00062	Fatty acid elongation
sau00130	Ubiquinone and other terpenoid-quinone biosynthesis	hsa00071	Fatty acid degradation
sau00190	Oxidative phosphorylation	hsa00100	Steroid biosynthesis
sau00220	Arginine biosynthesis	hsa00120	Primary bile acid biosynthesis
sau00230	Purine metabolism	hsa00130	Ubiquinone and other terpenoid-quinone biosynthesis
sau00240	Pyrimidine metabolism	hsa00140	Steroid hormone biosynthesis
sau00250	Alanine, aspartate and glutamate metabolism	hsa00190	Oxidative phosphorylation
sau00260	Glycine, serine and threonine metabolism	hsa00220	Arginine biosynthesis
sau00261	Monobactam biosynthesis	hsa00230	Purine metabolism
sau00270	Cysteine and methionine metabolism	hsa00232	Caffeine metabolism
sau00280	Valine, leucine and isoleucine degradation	hsa00240	Pyrimidine metabolism
sau00290	Valine, leucine and isoleucine biosynthesis	hsa00250	Alanine, aspartate and glutamate metabolism
sau00300	Lysine biosynthesis	hsa00260	Glycine, serine and threonine metabolism
sau00310	Lysine degradation	hsa00270	Cysteine and methionine metabolism
sau00330	Arginine and proline metabolism	hsa00280	Valine, leucine and isoleucine degradation
sau00340	Histidine metabolism	hsa00290	Valine, leucine and isoleucine biosynthesis
sau00350	Tyrosine metabolism	hsa00310	Lysine degradation
sau00360	Phenylalanine metabolism	hsa00330	Arginine and proline metabolism
sau00362	Benzoate degradation	hsa00340	Histidine metabolism
sau00380	Tryptophan metabolism	hsa00350	Tyrosine metabolism
sau00400	Phenylalanine, tyrosine and tryptophan biosynthesis	hsa00360	Phenylalanine metabolism
sau00401	Novobiocin biosynthesis	hsa00380	Tryptophan metabolism
sau00410	beta-Alanine metabolism	hsa00400	Phenylalanine, tyrosine and tryptophan biosynthesis
sau00430	Taurine and hypotaurine metabolism	hsa00410	beta-Alanine metabolism
sau00450	Selenocompound metabolism	hsa00430	Taurine and hypotaurine metabolism
sau00460	Cyanoamino acid metabolism	hsa00440	Phosphonate and phosphinate metabolism
sau00470	D-Amino acid metabolism	hsa00450	Selenocompound metabolism
sau00480	Glutathione metabolism	hsa00470	D-Amino acid metabolism
sau00500	Starch and sucrose metabolism	hsa00480	Glutathione metabolism
sau00520	Amino sugar and nucleotide sugar metabolism	hsa00500	Starch and sucrose metabolism
sau00521	Streptomycin biosynthesis	hsa00510	N-Glycan biosynthesis
sau00541	O-Antigen nucleotide sugar biosynthesis	hsa00511	Other glycan degradation
sau00542	O-Antigen repeat unit biosynthesis	hsa00512	Mucin type O-glycan biosynthesis
sau00543	Exopolysaccharide biosynthesis	hsa00513	Various types of N-glycan biosynthesis
sau00550	Peptidoglycan biosynthesis	hsa00514	Other types of O-glycan biosynthesis
sau00552	Teichoic acid biosynthesis	hsa00515	Mannose type O-glycan biosynthesis
sau00561	Glycerolipid metabolism	hsa00520	Amino sugar and nucleotide sugar metabolism
sau00562	Inositol phosphate metabolism	hsa00524	Neomycin, kanamycin and gentamicin biosynthesis
sau00564	Glycerophospholipid metabolism	hsa00531	Glycosaminoglycan degradation
sau00592	alpha-Linolenic acid metabolism	hsa00532	Glycosaminoglycan biosynthesis - chondroitin sulfate / dermatan sulfate
sau00620	Pyruvate metabolism	hsa00533	Glycosaminoglycan biosynthesis - keratan sulfate
sau00622	Xylene degradation	hsa00534	Glycosaminoglycan biosynthesis - heparan sulfate / heparin
sau00625	Chloroalkane and chloroalkene degradation	Entry	Glycerolipid metabolism
sau00626	Naphthalene degradation	hsa00541	Inositol phosphate metabolism
sau00630	Glyoxylate and dicarboxylate metabolism	hsa00561	Glycosylphosphatidylinositol (GPI)-anchor biosynthesis
sau00640	Propanoate metabolism	hsa00562	Glycerophospholipid metabolism
sau00643	Styrene degradation	hsa00563	Ether lipid metabolism
sau00650	Butanoate metabolism	hsa00564	Arachidonic acid metabolism
sau00660	C5-Branched dibasic acid metabolism	hsa00565	Linoleic acid metabolism
sau00670	One carbon pool by folate	hsa00590	alpha-Linolenic acid metabolism
sau00680	Methane metabolism	hsa00591	Sphingolipid metabolism
sau00730	Thiamine metabolism	hsa00592	Glycosphingolipid biosynthesis - lacto and neolacto series
sau00740	Riboflavin metabolism	hsa00600	Glycosphingolipid biosynthesis - globo and isoglobo series
sau00750	Vitamin B6 metabolism	hsa00601	Glycosphingolipid biosynthesis - ganglio series
sau00760	Nicotinate and nicotinamide metabolism	hsa00603	Pyruvate metabolism
sau00770	Pantothenate and CoA biosynthesis	hsa00604	Glyoxylate and dicarboxylate metabolism
sau00780	Biotin metabolism	hsa00620	Propanoate metabolism
sau00785	Lipoic acid metabolism	hsa00630	Butanoate metabolism
sau00790	Folate biosynthesis	hsa00640	One carbon pool by folate
sau00860	Porphyrin metabolism	hsa00650	Thiamine metabolism
sau00900	Terpenoid backbone biosynthesis	hsa00670	Riboflavin metabolism
sau00906	Carotenoid biosynthesis	hsa00730	Vitamin B6 metabolism
sau00907	Pinene, camphor and geraniol degradation	hsa00740	Nicotinate and nicotinamide metabolism
sau00910	Nitrogen metabolism	hsa00750	Pantothenate and CoA biosynthesis
sau00920	Sulfur metabolism	hsa00760	Biotin metabolism
sau00970	Aminoacyl-tRNA biosynthesis	hsa00770	Lipoic acid metabolism
sau00997	Biosynthesis of various other secondary metabolites	hsa00780	Folate biosynthesis
sau00998	Biosynthesis of various antibiotics	hsa00785	Retinol metabolism
sau00999	Biosynthesis of various plant secondary metabolites	hsa00790	Porphyrin metabolism
sau01100	Metabolic pathways	hsa00830	Terpenoid backbone biosynthesis
sau01110	Biosynthesis of secondary metabolites	hsa00860	Nitrogen metabolism
sau01120	Microbial metabolism in diverse environments	hsa00900	Sulfur metabolism
sau01200	Carbon metabolism	hsa00910	Aminoacyl-tRNA biosynthesis
sau01210	2-Oxocarboxylic acid metabolism	hsa00920	Metabolism of xenobiotics by cytochrome P450
sau01212	Fatty acid metabolism	hsa00970	Drug metabolism - cytochrome P450
sau01220	Degradation of aromatic compounds	hsa00980	Drug metabolism - other enzymes
sau01230	Biosynthesis of amino acids	hsa00982	Biosynthesis of unsaturated fatty acids
sau01232	Nucleotide metabolism	hsa00983	Metabolic pathways
sau01240	Biosynthesis of cofactors	hsa01040	Carbon metabolism
sau01250	Biosynthesis of nucleotide sugars	hsa01100	2-Oxocarboxylic acid metabolism
sau01501	beta-Lactam resistance	hsa01200	Fatty acid metabolism
sau01502	Vancomycin resistance	hsa01210	Biosynthesis of amino acids
sau01503	Cationic antimicrobial peptide (CAMP) resistance	hsa01212	Nucleotide metabolism
sau02010	ABC transporters	hsa01230	Biosynthesis of cofactors
sau02020	Two-component system	hsa01232	Biosynthesis of nucleotide sugars
sau02024	Quorum sensing	hsa01240	EGFR tyrosine kinase inhibitor resistance
sau02040	Flagellar assembly	hsa01250	Endocrine resistance
sau02060	Phosphotransferase system (PTS)	hsa01320	Antifolate resistance
sau03010	Ribosome	hsa01521	Platinum drug resistance
sau03018	RNA degradation	hsa01522	ABC transporters
sau03020	RNA polymerase	hsa01523	Ribosome biogenesis in eukaryotes
sau03030	DNA replication	hsa01524	Ribosome
sau03060	Protein export	hsa02010	Nucleocytoplasmic transport
sau03070	Bacterial secretion system	hsa03008	mRNA surveillance pathway
sau03410	Base excision repair	hsa03010	RNA degradation
sau03420	Nucleotide excision repair	hsa03013	RNA polymerase
sau03430	Mismatch repair	hsa03015	Basal transcription factors
sau03440	Homologous recombination	hsa03018	DNA replication
sau04122	Sulfur relay system	hsa03020	Spliceosome
sau05100	Bacterial invasion of epithelial cells	hsa03022	Proteasome
sau05150	Staphylococcus aureus infection	hsa03030	Protein export
		hsa03040	ATP-dependent chromatin remodeling
		hsa03050	Polycomb repressive complex
		hsa03060	Viral life cycle - HIV-1
		hsa03082	Virion - Human immunodeficiency virus
		hsa03083	Virion - Flavivirus
		hsa03250	Virion - Ebolavirus and Lyssavirus
		hsa03260	Virion - Herpesvirus
		hsa03264	Virion - Adenovirus
		hsa03265	Virion - Rotavirus
		hsa03266	PPAR signaling pathway
		hsa03267	Base excision repair
		hsa03271	Nucleotide excision repair
		hsa03272	Mismatch repair
		hsa03273	Homologous recombination
		hsa03320	Non-homologous end-joining
		hsa03410	Fanconi anemia pathway
		hsa03420	MAPK signaling pathway
		hsa03430	ErbB signaling pathway
		hsa03440	Ras signaling pathway
		hsa03450	Rap1 signaling pathway
		hsa03460	Calcium signaling pathway
		hsa04010	cGMP-PKG signaling pathway
		hsa04012	cAMP signaling pathway
		hsa04014	Cytokine-cytokine receptor interaction
		hsa04015	Viral protein interaction with cytokine and cytokine receptor
		hsa04020	Chemokine signaling pathway
		hsa04022	NF-kappa B signaling pathway
		hsa04024	HIF-1 signaling pathway
		hsa04060	FoxO signaling pathway
		hsa04061	Phosphatidylinositol signaling system
		hsa04062	Sphingolipid signaling pathway
		hsa04064	Phospholipase D signaling pathway
		hsa04066	Neuroactive ligand-receptor interaction
		hsa04068	Cell cycle
		hsa04070	Oocyte meiosis
		hsa04071	p53 signaling pathway
		hsa04072	Ubiquitin mediated proteolysis
		hsa04080	Sulfur relay system
		hsa04081	SNARE interactions in vesicular transport
		hsa04082	Autophagy - other
		hsa04110	Mitophagy - animal
		hsa04114	Autophagy - animal
		hsa04115	Protein processing in endoplasmic reticulum
		hsa04120	Lysosome
		hsa04122	Endocytosis
		hsa04130	Phagosome
		hsa04136	Peroxisome
		hsa04137	Efferocytosis
		hsa04140	mTOR signaling pathway
		hsa04141	PI3K-Akt signaling pathway
		hsa04142	AMPK signaling pathway
		hsa04144	Apoptosis
		hsa04145	Longevity regulating pathway
		hsa04146	Longevity regulating pathway - multiple species
		hsa04148	Apoptosis - multiple species
		hsa04150	Ferroptosis
		hsa04151	Necroptosis
		hsa04152	Cellular senescence
		hsa04210	Cardiac muscle contraction
		hsa04211	Adrenergic signaling in cardiomyocytes
		hsa04213	Vascular smooth muscle contraction
		hsa04215	Wnt signaling pathway
		hsa04216	Notch signaling pathway
		hsa04217	Hedgehog signaling pathway
		hsa04218	TGF-beta signaling pathway
		hsa04260	Axon guidance
		hsa04261	VEGF signaling pathway
		hsa04270	Apelin signaling pathway
		hsa04310	Osteoclast differentiation
		hsa04330	Hippo signaling pathway
		hsa04340	Hippo signaling pathway - multiple species
		hsa04350	Focal adhesion
		hsa04360	ECM-receptor interaction
		hsa04370	Cell adhesion molecules
		hsa04371	Adherens junction
		hsa04380	Tight junction
		hsa04382	Gap junction
		hsa04390	Signaling pathways regulating pluripotency of stem cells
		hsa04392	Complement and coagulation cascades
		hsa04510	Platelet activation
		hsa04512	Antigen processing and presentation
		hsa04514	Neutrophil extracellular trap formation
		hsa04517	Renin-angiotensin system
		hsa04518	Toll-like receptor signaling pathway
		hsa04520	NOD-like receptor signaling pathway
		hsa04530	RIG-I-like receptor signaling pathway
		hsa04540	Cytosolic DNA-sensing pathway
		hsa04550	C-type lectin receptor signaling pathway
		hsa04610	JAK-STAT signaling pathway
		hsa04611	Hematopoietic cell lineage
		hsa04612	Natural killer cell mediated cytotoxicity
		hsa04613	IL-17 signaling pathway
		hsa04614	Th1 and Th2 cell differentiation
		hsa04620	Th17 cell differentiation
		hsa04621	T cell receptor signaling pathway
		hsa04622	B cell receptor signaling pathway
		hsa04623	Fc epsilon RI signaling pathway
		hsa04625	Fc gamma R-mediated phagocytosis
		hsa04630	TNF signaling pathway
		hsa04640	Leukocyte transendothelial migration
		hsa04650	Intestinal immune network for IgA production
		hsa04657	Circadian rhythm
		hsa04658	Circadian entrainment
		hsa04659	Thermogenesis
		hsa04660	Long-term potentiation
		hsa04662	Synaptic vesicle cycle
		hsa04664	Neurotrophin signaling pathway
		hsa04666	Retrograde endocannabinoid signaling
		hsa04668	Glutamatergic synapse
		hsa04670	Cholinergic synapse
		hsa04672	Serotonergic synapse
		hsa04710	GABAergic synapse
		hsa04713	Dopaminergic synapse
		hsa04714	Long-term depression
		hsa04720	Olfactory transduction
		hsa04721	Taste transduction
		hsa04722	Phototransduction
		hsa04723	Inflammatory mediator regulation of TRP channels
		hsa04724	Regulation of actin cytoskeleton
		hsa04725	Motor proteins
		hsa04726	Insulin signaling pathway
		hsa04727	Insulin secretion
		hsa04728	GnRH signaling pathway
		hsa04730	Ovarian steroidogenesis
		hsa04740	Progesterone-mediated oocyte maturation
		hsa04742	Estrogen signaling pathway
		hsa04744	Melanogenesis
		hsa04750	Prolactin signaling pathway
		hsa04810	Thyroid hormone synthesis
		hsa04814	Thyroid hormone signaling pathway
		hsa04820	Adipocytokine signaling pathway
		hsa04910	Oxytocin signaling pathway
		hsa04911	Glucagon signaling pathway
		hsa04912	Regulation of lipolysis in adipocytes
		hsa04913	Renin secretion
		hsa04914	Aldosterone synthesis and secretion
		hsa04915	Relaxin signaling pathway
		hsa04916	Cortisol synthesis and secretion
		hsa04917	Parathyroid hormone synthesis, secretion and action
		hsa04918	GnRH secretion
		hsa04919	Type II diabetes mellitus
		hsa04920	Insulin resistance
		hsa04921	Non-alcoholic fatty liver disease
		hsa04921	AGE-RAGE signaling pathway in diabetic complications
		hsa04922	Cushing syndrome
		hsa04923	Growth hormone synthesis, secretion and action
		hsa04924	Alcoholic liver disease
		hsa04925	Type I diabetes mellitus
		hsa04926	Maturity onset diabetes of the young
		hsa04927	Aldosterone-regulated sodium reabsorption
		hsa04928	Endocrine and other factor-regulated calcium reabsorption
		hsa04929	Vasopressin-regulated water reabsorption
		hsa04930	Proximal tubule bicarbonate reclamation
		hsa04931	Collecting duct acid secretion
		hsa04932	Salivary secretion
		hsa04933	Gastric acid secretion
		hsa04934	Pancreatic secretion
		hsa04935	Carbohydrate digestion and absorption
		hsa04936	Protein digestion and absorption
		hsa04940	Fat digestion and absorption
		hsa04950	Bile secretion
		hsa04960	Vitamin digestion and absorption
		hsa04961	Mineral absorption
		hsa04962	Cholesterol metabolism
		hsa04964	Alzheimer disease
		hsa04966	Parkinson disease
		hsa04970	Amyotrophic lateral sclerosis
		hsa04971	Huntington disease
		hsa04972	Spinocerebellar ataxia
		hsa04973	Prion disease
		hsa04974	Pathways of neurodegeneration - multiple diseases
		hsa04975	Cocaine addiction
		hsa04976	Amphetamine addiction
		hsa04977	Morphine addiction
		hsa04978	Nicotine addiction
		hsa04979	Alcoholism
		hsa04980	Bacterial invasion of epithelial cells
		hsa04981	Vibrio cholerae infection
		hsa05010	Epithelial cell signaling in Helicobacter pylori infection
		hsa05012	Pathogenic Escherichia coli infection
		hsa05014	Shigellosis
		hsa05016	Salmonella infection
		hsa05017	Pertussis
		hsa05020	Legionellosis
		hsa05022	Yersinia infection
		hsa05030	Leishmaniasis
		hsa05031	Chagas disease
		hsa05032	African trypanosomiasis
		hsa05033	Malaria
		hsa05034	Toxoplasmosis
		hsa05100	Amoebiasis
		hsa05110	Staphylococcus aureus infection
		hsa05120	Tuberculosis
		hsa05130	Hepatitis C
		hsa05131	Hepatitis B
		hsa05132	Measles
		hsa05133	Human cytomegalovirus infection
		hsa05134	Influenza A
		hsa05135	Human papillomavirus infection
		hsa05140	Human T-cell leukemia virus 1 infection
		hsa05142	Kaposi sarcoma-associated herpesvirus infection
		hsa05143	Herpes simplex virus 1 infection
		hsa05144	Epstein-Barr virus infection
		hsa05145	Human immunodeficiency virus 1 infection
		hsa05146	Coronavirus disease - COVID-19
		hsa05150	Pathways in cancer
		hsa05152	Transcriptional misregulation in cancer
		hsa05160	Viral carcinogenesis
		hsa05161	Chemical carcinogenesis - DNA adducts
		hsa05162	Proteoglycans in cancer
		hsa05163	MicroRNAs in cancer
		hsa05164	Chemical carcinogenesis - receptor activation
		hsa05165	Chemical carcinogenesis - reactive oxygen species
		hsa05166	Colorectal cancer
		hsa05167	Renal cell carcinoma
		hsa05168	Pancreatic cancer
		hsa05169	Endometrial cancer
		hsa05170	Glioma
		hsa05171	Prostate cancer
		hsa05200	Thyroid cancer
		hsa05202	Basal cell carcinoma
		hsa05203	Melanoma
		hsa05204	Bladder cancer
		hsa05205	Chronic myeloid leukemia
		hsa05206	Acute myeloid leukemia
		hsa05207	Small cell lung cancer
		hsa05208	Non-small cell lung cancer
		hsa05210	Breast cancer
		hsa05211	Hepatocellular carcinoma
		hsa05212	Gastric cancer
		hsa05213	Central carbon metabolism in cancer
		hsa05214	Choline metabolism in cancer
		hsa05215	PD-L1 expression and PD-1 checkpoint pathway in cancer
		hsa05216	Asthma
		hsa05217	Autoimmune thyroid disease
		hsa05218	Inflammatory bowel disease
		hsa05219	Systemic lupus erythematosus
		hsa05220	Rheumatoid arthritis
		hsa05221	Allograft rejection
		hsa05222	Graft-versus-host disease
		hsa05223	Primary immunodeficiency
		hsa05224	Hypertrophic cardiomyopathy
		hsa05225	Arrhythmogenic right ventricular cardiomyopathy
		hsa05226	Dilated cardiomyopathy
		hsa05230	Diabetic cardiomyopathy
		hsa05231	Viral myocarditis
		hsa05235	Lipid and atherosclerosis
		hsa05310	Fluid shear stress and atherosclerosis

## Sheet: Table 2
Unique metabolic pathway proteins
KEGG ID's	KEGG proteins
SA1163	ORFID:SA1163; aspartate kinase homolog [KO:K00928] [EC:2.7.2.4]
SA1225	lysC; aspartokinase II [KO:K00928] [EC:2.7.2.4]
SA1226	asd; aspartate semialdehyde dehydrogenase [KO:K00133] [EC:1.2.1.11]
SA1227	dapA; dihydrodipicolinate synthase [KO:K01714] [EC:4.3.3.7]
SA1228	dapB; dihydrodipicolinate reductase [KO:K00215] [EC:1.17.1.8]
2
SA1164	dhoM; homoserine dehydrogenase [KO:K00003] [EC:1.1.1.3]
SA1163	ORFID:SA1163; aspartate kinase homolog [KO:K00928] [EC:2.7.2.4]
SA1225	lysC; aspartokinase II [KO:K00928] [EC:2.7.2.4]
SA1226	asd; aspartate semialdehyde dehydrogenase [KO:K00133] [EC:1.2.1.11]
SA1227	dapA; dihydrodipicolinate synthase [KO:K01714] [EC:4.3.3.7]
SA1228	dapB; dihydrodipicolinate reductase [KO:K00215] [EC:1.17.1.8]
SA1572	ORFID:SA1572; Xaa-His dipeptidase homolog [KO:K01439] [EC:3.5.1.18]
SA1814	ORFID:SA1814; hypothetical protein, similar to succinyl-diaminopimelate desuccinylase [KO:K01439] [EC:3.5.1.18]
SA1232	lysA; diaminopimelate decarboxylase [KO:K01586] [EC:4.1.1.20]
SA1229	dapD; tetrahydrodipicolinate acetyltransferase [KO:K05822] [EC:2.3.1.89]
SA0902	HisC homolog; ORFID:SA0902 [KO:K00841] [EC:2.6.1.-]
SA1886	murF; UDP-N-acetylmuramoylalanyl-D-glutamyl-2,6-diaminopimelate-D-alanyl-D-alanyl ligase [KO:K01929] [EC:6.3.2.10]
3
SA0223	ORFID:SA0223; acetyl-CoA acetyltransferase homologue [KO:K00632] [EC:2.3.1.16]
SA1037	conserved hypothetical protein [KO:K07104] [EC:1.13.11.2]
SA2310	conserved hypothetical protein [KO:K07104] [EC:1.13.11.2]
SAS044	4-oxalocrotonate tautomerase [KO:K01821] [EC:5.3.2.6]
SA0224	ORFID:SA0224; hypothetical protein, similar to 3-hydroxyacyl-CoA dehydrogenase [KO:K07516] [EC:1.1.1.35]
SA0225	ORFID:SA0225; hypothetical protein, similar to glutaryl-CoA dehydrogenase [KO:K00252] [EC:1.3.8.6]
SA0342	ORFID:SA0342; acetyl-CoA C-acetyltransferase homologue [KO:K00626] [EC:2.3.1.9]
SA0534	vraB; acetyl-CoA c-acetyltransferase [KO:K00626] [EC:2.3.1.9]
4
SA1197	tyrA; prephenate dehydrogenase [KO:K04517] [EC:1.3.1.12]
SA2469	ORFID:SA2469; hypothetical protein, similar to histidinol-phosphate transaminase [KO:K00817] [EC:2.6.1.9]
SA0679	ORFID:SA0679; hypothetical protein, similar to histidinol-phosphate aminotransferase [KO:K00817] [EC:2.6.1.9]
5
SA0202	ORFID:SA0202; hypothetical protein, similar to gamma-glutamyltranspeptidase precursor [KO:K00681] [EC:2.3.2.2 3.4.19.13]
SA1310	ansA; probable L-asparaginase [KO:K01424] [EC:3.5.1.1]
SA1915	glyA; serine hydroxymethyl transferase [KO:K00600] [EC:2.1.2.1]
6
SA1377	glcK; glucokinase [KO:K25026] [EC:2.7.1.2]
SA2279	ORFID:SA2279; hypothetical protein, similar to phosphomannomutase [KO:K01835] [EC:5.4.2.2]
SA0958	ORFID:SA0958; myo-inositol-1(or 4)-monophosphatase homolog [KO:K01092] [EC:3.1.3.25]
SA2104	ORFID:SA2104; hypothetical protein, similar to suppressor protein suhB [KO:K01092] [EC:3.1.3.25]
7
SA2288	gtaB; UTP-glucose-1-phosphate uridyltransferase [KO:K00963] [EC:2.7.7.9]
SA0123	ORFID:SA0123; hypothetical protein, similar to UDP-glucose 4-epimerase (gale-1) [KO:K01784] [EC:5.1.3.2]
SA2435	pmi; mannose-6-phosphate isomerase [KO:K01809] [EC:5.3.1.8]
SA1945	ORFID:SA1945; hypothetical protein, similar to mannnose-6 phospate isomelase pmi [KO:K01809] [EC:5.3.1.8]
SA0457	gcaD; ORFID:SA0457; UDP-N-acetylglucosamine pyrophosphorylase homologue [KO:K04042] [EC:2.7.7.23 2.3.1.157]
SA1913	mnaA; UDP-GlcNAc 2-epimerase [KO:K01791] [EC:5.1.3.14]
SA0159	capP; capsular polysaccharide synthesis enzyme Cap5P [KO:K01791] [EC:5.1.3.14]
SA0158	capO; capsular polysaccharide synthesis enzyme Cap8O [KO:K02472] [EC:1.1.1.336]
SA0148	capE; capsular polysaccharide synthesis enzyme Cap8E [KO:K15894] [EC:4.2.1.115 5.1.3.-]
SA0149	capF; capsular polysaccharide synthesis enzyme Cap5F [KO:K19068] [EC:1.1.1.367]
SA0150	capG; capsular polysaccharide synthesis enzyme Cap5G [KO:K24258] [EC:5.1.3.28]
SA0147	capD; capsular polysaccharide synthesis enzyme Cap5D [KO:K24300] [EC:4.2.1.135]
8
SA0702	llm; lipophilic protein affecting bacterial lysis rate and methicillin resistance level [KO:K02851] [EC:2.7.8.33 2.7.8.35]
9
SA0702	llm; lipophilic protein affecting bacterial lysis rate and methicillin resistance level [KO:K02851] [EC:2.7.8.33 2.7.8.35]
SA2459	icaA; intercellular adhesion protein A [KO:K11936] [EC:2.4.1.-]
SA2460	icaD; intercellular adhesion protein D [KO:K21461]
SA0487	cysE; ORFID:SA0487; Serine acetyltransferase homologue [KO:K00640] [EC:2.3.1.30]
10
SA1902	murA; UDP-N-acetylglucosamine 1-carboxyvinyl transferase 1 [KO:K00790] [EC:2.5.1.7]
SA1926	murZ; UDP-N-acetylglucosamine 1-carboxylvinyl transferase 2 [KO:K00790] [EC:2.5.1.7]
SA0693	ORFID:SA0693; hypothetical protein, similar to UDP-N-acetylenolpyruvoylglucosamine reductase [KO:K00075] [EC:1.3.1.98]
SA1561	murC; UDP-N-Aacerylmuramate-alanine ligase [KO:K01924] [EC:6.3.2.8]
SA1026	murD; UDP-N-acetylmuramoylalanine--D-glutamate ligase [KO:K01925] [EC:6.3.2.9]
SA1887	ddlA; D-alanine-D-alanine ligase [KO:K01921] [EC:6.3.2.4]
SA1886	murF; UDP-N-acetylmuramoylalanyl-D-glutamyl-2,6-diaminopimelate-D-alanyl-D-alanyl ligase [KO:K01929] [EC:6.3.2.10]
SA1398	ORFID:SA1398; hypothetical protein, similar to diacylglycerol kinase [KO:K00887] [EC:2.7.1.66]
SA1103	uppS; undecaprenyl pyrophosphate synthetase [KO:K00806] [EC:2.5.1.31]
SA0638	bacA; ORFID:SA0638; bacitracin resistance protein (putative undecaprenol kinase) homologue [KO:K06153] [EC:3.6.1.27]
SA1250	conserved hypothetcial protein [KO:K19302] [EC:3.6.1.27]
SA1025	mraY; phospho-N-muramic acid-pentapeptide translocase [KO:K01000] [EC:2.7.8.13]
SA1251	murG; undecaprenyl-PP-MurNAc-pentapeptide-UDPGlcNAc GlcNAc transferase [KO:K02563] [EC:2.4.1.227]
SA1283	pbp2; PBP2 [KO:K05366] [EC:2.4.99.28 3.4.16.4]
SA0598	pbp4; penicillin binding protein 4 [KO:K07258] [EC:3.4.16.4]
SA0876	murE; UDP-N-acetylmuramoylalanyl-D-glutamate--2,6-diaminopimelate ligase [KO:K05362] [EC:6.3.2.7]
SA1708	ORFID:SA1708; hypothetical protein, similar to UDP-N-acetylmuramyl tripeptide synthetase homolo [KO:K23393] [EC:6.3.5.13]
SA1707	ORFID:SA1707; hypothetical protein, similar to cobyric acid synthase CobQ [KO:K07009] [EC:6.3.5.13]
SA2057	fmhB; FmhB protein [KO:K11693] [EC:2.3.2.16]
SA1206	femA; factor essential for expression of methicillin resistance [KO:K11694] [EC:2.3.2.17]
SA1207	femB; FemB protein [KO:K11695] [EC:2.3.2.18]
SA1551	sgtA; probable transglycosylase [KO:K12551] [EC:2.4.99.28]
SA1691	sgtB; ORFID:SA1691; hypothetical protein, similar to penicillin-binding protein 1A/1B [KO:K04478] [EC:2.4.99.28]
SA1024	pbpA; penicillin-binding protein 1 [KO:K12552] [EC:3.4.-.-]
SA1381	pbp3; penicillin-binding protein 3 [KO:K12553] [EC:3.4.-.-]
SA0038	mecA; penicillin binding protein 2 prime [KO:K02545] [EC:3.4.16.4]
11
SA0638	bacA; ORFID:SA0638; bacitracin resistance protein (putative undecaprenol kinase) homologue [KO:K06153] [EC:3.6.1.27]
SA1250	conserved hypothetcial protein [KO:K19302] [EC:3.6.1.27]
SA0702	llm; lipophilic protein affecting bacterial lysis rate and methicillin resistance level [KO:K02851] [EC:2.7.8.33 2.7.8.35]
SA0592	tagA; teichoic acid biosynthesis protein [KO:K05946] [EC:2.4.1.187]
SA0595	tagB; teichoic acid biosynthesis protein B [KO:K21285] [EC:2.7.8.44]
SA0523	ORFID:SA0523; hypothetical protein, similar to poly (glycerol-phosphate) alpha-glucosyltransferase (teichoic acid biosynthesis) [KO:K00712] [EC:2.4.1.52]
SA0522	ORFID:SA0522; hypothetical protein, similar to poly (glycerol-phosphate) alpha-glucosyltransferase (teichoic acid biosynthesis) [KO:K00712] [EC:2.4.1.52]
SA0793	dltA; D-alanine-D-alanyl carrier protein ligase [KO:K03367] [EC:6.1.1.13]
SA0795	dltC; D-alanyl carrier protein [KO:K14188] [EC:6.1.1.13]
SA0794	dltB; DltB membrane protein [KO:K03739]
SA0796	dltD; poly D-alanine transfer protein [KO:K03740]
SA1195	msrR; peptide methionine sulfoxide reductase regulator MsrR [KO:K01005] [EC:2.7.8.-]
SA0908	conserved hypothetical protein [KO:K01005] [EC:2.7.8.-]
SA2103	ORFID:SA2103; hypothetical protein, similar to lyt divergon expression attenuator LytR [KO:K01005] [EC:2.7.8.-]
SA0243	ORFID:SA0243; hypothetical protein, similar to teichoic acid biosynthesis protein B [KO:K18704] [EC:2.7.8.14 2.7.8.47]
SA0247	ORFID:SA0247; hypothetical protein, similar to teichoic acid biosynthesis protein B [KO:K18704] [EC:2.7.8.14 2.7.8.47]
SA0244	ORFID:SA0244; hypothetical protein, similar to teichoic acid biosynthesis protein F [KO:K21591] [EC:2.7.8.45]
SA0248	ORFID:SA0248; hypothetical protein, similar to beta-glycosyltransferase [KO:K22708] [EC:2.4.1.355]
SA1808	probable ss-1,3-N-acetylglucosaminyltransferase [KO:K25669] [EC:2.4.1.-]
SA0875	ORFID:SA0875; hypothetical protein, similar to cell wall synthesis protein [KO:K03429] [EC:2.4.1.315]
SA0674	ORFID:SA0674; hypothetical protein, similar to anion-binding protein [KO:K19005] [EC:2.7.8.20]
SA0659	ORFID:SA0659; hypothetical protein, similar to CsbB stress response protein [KO:K25617] [EC:2.4.-.-]
SA1085	conserved hypothetical protein [KO:K25619]
SA0147	capD; capsular polysaccharide synthesis enzyme Cap5D [KO:K24300] [EC:4.2.1.135]
12
SA1037	conserved hypothetical protein [KO:K07104] [EC:1.13.11.2]
SA2310	conserved hypothetical protein [KO:K07104] [EC:1.13.11.2]
SAS044	4-oxalocrotonate tautomerase [KO:K01821] [EC:5.3.2.6]
13
SA0562	adh1; alcohol dehydrogenase I [KO:K13953] [EC:1.1.1.1]
SA0143	adhE; alcohol-acetaldehyde dehydrogenase [KO:K04072] [EC:1.2.1.10 1.1.1.1]
SA1924	ORFID:SA1924; hypothetical protein, similar to aldehyde dehydrogenase [KO:K00128] [EC:1.2.1.3]
SA0162	aldA; ORFID:SA0162; aldehyde dehydrogenase homologue [KO:K00128] [EC:1.2.1.3]
14
SA0562	adh1; alcohol dehydrogenase I [KO:K13953] [EC:1.1.1.1]
SA0143	adhE; alcohol-acetaldehyde dehydrogenase [KO:K04072] [EC:1.2.1.10 1.1.1.1]
15
SA1037	conserved hypothetical protein [KO:K07104] [EC:1.13.11.2]
SA2310	conserved hypothetical protein [KO:K07104] [EC:1.13.11.2]
SA0227	conserved hypothetical protein [KO:K01026] [EC:2.8.3.1]
16
SA1859	ilvB; acetolactate synthase large subunit [KO:K01652] [EC:2.2.1.6]
SA2008	alsS; alpha-acetolactate synthase [KO:K01652] [EC:2.2.1.6]
SA1860	ORFID:SA1860; hypothetical protein, similar to acetolactate synthase small subunit [KO:K01653] [EC:2.2.1.6]
SA2007	ORFID:SA2007; hypothetical protein, similar to alpha-acetolactate decarboxylase [KO:K01575] [EC:4.1.1.5]
SA2394	ORFID:SA2394; hypothetical protein, similar to alpha-acetolactate decarboxylase [KO:K01575] [EC:4.1.1.5]
SA1088	sucC; succinyl-CoA synthetase [KO:K01903] [EC:6.2.1.5]
SA1089	sucD; succinyl-CoA synthetase [KO:K01902] [EC:6.2.1.5]
SA1864	leuC; 3-isopropylmalate dehydratase large subunit [KO:K01703] [EC:4.2.1.33 4.2.1.35]
SA1865	leuD; 3-isopropylmalate dehydratase small subunit [KO:K01704] [EC:4.2.1.33 4.2.1.35]
SA1863	leuB; 3-isopropylmalate dehydrogenase [KO:K00052] [EC:1.1.1.85]
17
SA0171	fdh; NAD-dependent formate dehydrogenase [KO:K00122] [EC:1.17.1.9]
SA2102	ORFID:SA2102; formate dehydrogenase homolog [KO:K00123] [EC:1.17.1.9]
SA1915	glyA; serine hydroxymethyl transferase [KO:K00600] [EC:2.1.2.1]
SA0731	eno; enolase [KO:K01689] [EC:4.2.1.11]
SA2399	ORFID:SA2399; fructose-bisphosphate aldolase homolog [KO:K01623] [EC:4.1.2.13]
SA1927	fbaA; fructose-bisphosphate aldolase [KO:K01624] [EC:4.1.2.13]
SA2304	fbp; fructose-bisphosphatase [KO:K04041] [EC:3.1.3.11]
SA1521	pfk; 6-phosphofructokinase [KO:K00850] [EC:2.7.1.11]
SA0529	conserved hypothetical protein [KO:K08094] [EC:5.3.1.27]
SA0528	ORFID:SA0528; hypothetical protein, similar to hexulose-6-phosphate synthase [KO:K08093] [EC:4.1.2.43]
SA1533	ackA; ORFID:SA1533; acetate kinase homolog [KO:K00925] [EC:2.7.2.1]
SA0545	pta; phosphotransacetylase [KO:K00625] [EC:2.3.1.8]
SA1554	acsA; acetyl-CoA synthetase [KO:K01895] [EC:6.2.1.1]
SA2402	acetate-CoA ligase [KO:K01895] [EC:6.2.1.1]
SA2204	ORFID:SA2204; phosphoglycerate mutase, pgm homolog [KO:K01834] [EC:5.4.2.11]
SA0361	ORFID:SA0361; truncated hypothetical protein, similar to phosphoglycerate mutase; Gpm3p [KO:K01834] [EC:5.4.2.11]
SA0730	pgm; 2,3-diphosphoglycerate-independentphosphoglycerate mutase [KO:K15633] [EC:5.4.2.12]
SA1545	serA; D-3-phosphoglycerate dehydrogenase [KO:K00058] [EC:1.1.1.95 1.1.1.399]
18
SA2349	crtM; squalene synthase [KO:K10208] [EC:2.5.1.96]
SA2348	crtN; squalene desaturase [KO:K10209] [EC:1.3.8.2]
SA2351	ORFID:SA2351; hypothetical protein, similar to phytoene dehydrogenase [KO:K10210] [EC:1.14.99.44]
SA1736	aldH; aldehyde dehydrogenase [KO:K25072] [EC:1.2.99.10]
SA2350	conserved hypothetical protein [KO:K10211] [EC:2.4.1.-]
SA2352	hypothetical protein [KO:K10212] [EC:2.3.1.-]
19
SA0223	ORFID:SA0223; acetyl-CoA acetyltransferase homologue [KO:K00632] [EC:2.3.1.16]
20
SA0120	sbnI; hypothetical protein [KO:K23371] [EC:2.7.1.225]
SA0112	sbnA; ORFID:SA0112; hypothetical protein, similar to cysteine synthase [KO:K21949] [EC:2.5.1.140]
SA0113	sbnB; putative ornithine cyclodeaminase [KO:K21721] [EC:1.5.1.51]
SA0116	sbnE; siderophore biosynthesis protein SbnE [KO:K23372] [EC:6.3.2.54]
SA0119	sbnH; putative diaminopimelate decarboxylase [KO:K23373] [EC:4.1.1.117]
SA0117	sbnF; siderophore biosynthesis protein SbnF [KO:K23374] [EC:6.3.2.55]
SA0114	sbnC; siderophore biosynthesis protein SbnC [KO:K23375] [EC:6.3.2.56]
SA1980	conserved hypothetical protein [KO:K21898] [EC:5.1.1.12]
SA1983	hypothetical protein [KO:K23446] [EC:6.3.2.58]
SA1981	conserved hypothetical protein [KO:K23447] [EC:6.3.2.57]
21
SA1075	hmrB; HmrB protein [KO:K02078]
SA0112	sbnA; ORFID:SA0112; hypothetical protein, similar to cysteine synthase [KO:K21949] [EC:2.5.1.140]
SA0113	sbnB; putative ornithine cyclodeaminase [KO:K21721] [EC:1.5.1.51]
22
SA1608	metK; S-adenosylmethionine synthetase [KO:K00789] [EC:2.5.1.6]
SA1424	aroE; shikimate dehydrogenease [KO:K00014] [EC:1.1.1.25]
23
SA1515	phoR; alkaline phosphatase synthesis sensor protein [KO:K07636] [EC:2.7.13.3]
SA1516	phoP; alkaline phosphatase synthesis transcriptional regulatory protein [KO:K07658]
SA2420	phoB; alkaline phosphatase III precursor [KO:K01077] [EC:3.1.3.1]
SA1221	thioredoxine reductase [KO:K02040]
SA1549	ORFID:SA1549; hypothetical protein, similar to serine proteinase Do, heat-shock protein htrA [KO:K04771] [EC:3.4.21.107]
SA1882	kdpD; sensor protein KdpD [KO:K07646] [EC:2.7.13.3]
SA0067	kdpD(SCCmec); ORFID:SA0067; hypothetical protein, similar to kdp operon sensor protein [KO:K07646] [EC:2.7.13.3]
SA0066	kdpE(SCCmec); ORFID:SA0066; hypothetical protein, similar to kdp operon transcriptional regulatory protein [KO:K07667]
SA1883	kdpE; KDP operon transcriptional regulatory protein KdpE [KO:K07667]
SA1881	kdpA; probable potassium-transporting ATPase A chain [KO:K01546]
SA0068	kdpA(SCCmec); ORFID:SA0068; potassium-transporting ATPase A chain homologue [KO:K01546]
SA1880	kdpB; probable potassium-transporting ATPase B chain [KO:K01547] [EC:7.2.2.6]
SA0070	kdpB(SCCmec); ORFID:SA0070; potassium-transporting ATPase B chain homologue [KO:K01547] [EC:7.2.2.6]
SA1879	kdpC; probable potassium-transporting ATPase C chain [KO:K01548]
SA0071	kdpC(SCCmec); ORFID:SA0071; potassium-transporting ATPase C chain homologue [KO:K01548]
SA1322	srrB; staphylococcal respiratory response protein SrrB [KO:K07651] [EC:2.7.13.3]
SA1323	srrA; staphylococcal respiratory response protein SrrA [KO:K07775]
SA0964	ORFID:SA0964; hypothetical protein, similar to heme synthase [KO:K02259] [EC:1.17.99.9]
SA0018	vicK; two-component sensor histidine kinase [KO:K07652] [EC:2.7.13.3]
SA0017	vicR; response regulator [KO:K07668]
SA0001	dnaA; chromosomal replication initiator protein [KO:K02313]
SA0660	saeS; histidine protein kinase [KO:K10681] [EC:2.7.13.3]
SA0661	saeR; response regulator [KO:K10682]
SA2492	vraD; ORFID:SA2492; hypothetical protein, similar to ABC transporter [KO:K11631]
SA2493	vraE; ORFID:SA2493; hypothetical protein, similar to ABC transporter (permease) [KO:K11632]
SA2415	ORFID:SA2415; hypothetical protein, similar to ABC transporter (permease) [KO:K19084]
SA2416	ORFID:SA2416; hypothetical protein, similar to ABC transporter (ATP-binding protein) [KO:K19083]
SA2417	ORFID:SA2417; hypothetical protein, similar to two-component sensor histidine kinase [KO:K19081] [EC:2.7.13.3]
SA2418	ORFID:SA2418; hypothetical protein, similar to two-component response regulator [KO:K19082]
SA0617	vraG; ABC transporter permease [KO:K19080]
SA0616	vraF; ABC transporter ATP-binding protein [KO:K19079]
SA0615	ORFID:SA0615; hypothetical protein, similar to two-component sensor histidine kinase [KO:K19077] [EC:2.7.13.3]
SA0614	ORFID:SA0614; hypothetical protein, similar to two-component response regulator [KO:K19078]
SA0614	dltA; D-alanine-D-alanyl carrier protein ligase [KO:K03367] [EC:6.1.1.13]
SA0794	dltB; DltB membrane protein [KO:K03739]
SA0795	dltC; D-alanyl carrier protein [KO:K14188] [EC:6.1.1.13]
SA0796	dltD; poly D-alanine transfer protein [KO:K03740]
SA1193	fmtC; oxacillin resistance-related FmtC protein [KO:K14205] [EC:2.3.2.3]
SA1246	arlS; putative protein histidine kinase ArlS [KO:K18940] [EC:2.7.13.3]
SA1248	truncated-arlR; truncated (putative response regulator ArlR [S [KO:K18941]
SA0814	conserved hypothetical protein [KO:K06347]
SA1524	ORFID:SA1524; malate dehydrogenase homolog [KO:K00027] [EC:1.1.1.38]
SA0250	lytS; two-component sensor histidine kinase [KO:K07704] [EC:2.7.13.3]
SA0251	lytR; two-component response regulator [KO:K07705]
SA0252	lrgA; holin-like protein LrgA [KO:K05338]
SA0253	lrgB; holin-like protein LrgB [KO:K05339]
SA1842	agrB; accessory gene regulator B [KO:K07813]
SAS066	agrD; AgrD protein [KO:K07800]
SA1843	agrC; accessory gene regulator C [KO:K07706] [EC:2.7.13.3]
SA1844	agrA; accessory gene regulator A [KO:K07707]
SA2185	narG; respiratory nitrate reductase alpha chain [KO:K00370] [EC:1.7.5.1 1.7.99.-]
SA2184	narH; nitrate reductase beta chain narH [KO:K00371] [EC:1.7.5.1 1.7.99.-]
SA2182	narI; nitrate reductase gamma chain [KO:K00374] [EC:1.7.5.1 1.7.99.-]
SA2183	ORFID:SA2183; hypothetical protein, similar to nitrate reductase delta chain [KO:K00373]
SA0214	uhpT; hexose phosphate transport protein [KO:K07784]
SA1158	ORFID:SA1158; hypothetical protein, similar to two-component sensor histidine kinase [KO:K07778] [EC:2.7.13.3]
SA1159	ORFID:SA1159; hypothetical protein, similar to two-component response regulator [KO:K07693]
SA1701	vraS; two-component sensor histidine kinase [KO:K07681] [EC:2.7.13.3]
SA1700	vraR; two-component response regulator [KO:K07694]
SA2180	ORFID:SA2180; hypothetical protein, similar to two component sensor histidine kinase [KO:K07683] [EC:2.7.13.3]
SA2179	ORFID:SA2179; hypothetical protein, similar to response regulators of two-component regulatory [KO:K07696]
SA2181	hypothetical protein [KO:K10851]
SA2176	narK; nitrite extrusion protein [KO:K10850]
SA1150	glnA; glutamine-ammonia ligase [KO:K01915] [EC:6.3.1.2]
SA0342	ORFID:SA0342; acetyl-CoA C-acetyltransferase homologue [KO:K00626] [EC:2.3.1.9]
SA0534	vraB; acetyl-CoA c-acetyltransferase [KO:K00626] [EC:2.3.1.9]
SA0217	ORFID:SA0217; hypothetical protein, similar to periplasmic-iron-binding protein BitC [KO:K25211]
SA0216	ORFID:SA0216; hypothetical protein, similar to two-component sensor histidine kinase [KO:K25212] [EC:2.7.13.3]
SA0215	ORFID:SA0215; hypothetical protein, similar to two-component response regulator [KO:K25213]
SA0937	ORFID:SA0937; cytochrome D ubiquinol oxidase subunit 1 homolog [KO:K00425] [EC:7.1.1.7]
SA0938	ORFID:SA0938; cytochrome D ubiquinol oxidase subunit II homolog [KO:K00426] [EC:7.1.1.7]
SA1697	ORFID:SA1697; hypothetical protein, similar to protein-tyrosine phosphatase [KO:K25307] [EC:3.1.3.48]
SA1913	mnaA; UDP-GlcNAc 2-epimerase [KO:K01791] [EC:5.1.3.14]
SA0159	capP; capsular polysaccharide synthesis enzyme Cap5P [KO:K01791] [EC:5.1.3.14]
SA0158	capO; capsular polysaccharide synthesis enzyme Cap8O [KO:K02472] [EC:1.1.1.336]
24
SA1936	luxS; autoinducer-2 production protein LuxS [KO:K07173] [EC:4.4.1.21]
SA1145	ORFID:SA1145; hypothetical protein, similar to host factor-1 [KO:K03666]
SA1199	ORFID:SA1199; hypothetical protein, similar to anthranilate synthase component I [KO:K01657] [EC:4.1.3.27]
SA1200	trpG; anthranilate synthase component II [KO:K01658] [EC:4.1.3.27]
SA0066	kdpE(SCCmec); ORFID:SA0066; hypothetical protein, similar to kdp operon transcriptional regulatory protein [KO:K07667]
SA1883	kdpE; KDP operon transcriptional regulatory protein KdpE [KO:K07667]
SA0226	ORFID:SA0226; hypothetical protein, similar to acid-CoA ligase [KO:K01897] [EC:6.2.1.3]
SA1589	ribD; riboflavin specific deaminase [KO:K11752] [EC:3.5.4.26 1.1.1.193]
SA0574	conserved hypothetical protein [KO:K09936]
SAS066	agrD; AgrD protein [KO:K07800]
SA1842	agrB; accessory gene regulator B [KO:K07813]
SA1843	agrC; accessory gene regulator C [KO:K07706] [EC:2.7.13.3]
SA1844	agrA; accessory gene regulator A [KO:K07707]
SAS065	hld; delta-hemolysin [KO:K11039]
SA1583	rot; repressor of toxins Rot [KO:K20338]
SA0849	ORFID:SA0849; hypothetical protein, similar to peptide binding protein OppA [KO:K15580]
SA0845	oppB; oligopeptide transport system permease protein [KO:K15581]
SA0846	ORFID:SA0846; hypothetical protein, similar to oligopeptide transport system permease protein OppC [KO:K15582]
SA0847	oppD; ORFID:SA0847; oligopeptide transport system ATP-binding protein OppD homologue [KO:K15583]
SA0848	oppF; ORFID:SA0848; oligopeptide transport system ATP-binding protein OppF homologue [KO:K10823]
SA0850	ORFID:SA0850; hypothetical protein, similar to oligopeptide ABC transporter oligopeptide-binding protein [KO:K02035]
SA0229	ORFID:SA0229; hypothetical protein, similar to nickel ABC transporter nickel-binding protein [KO:K02035]
SA0201	rlp; RGD-containing lipoprotein [KO:K02035]
SA1214	opp-2B; oligopeptide transporter membrane permease domain [KO:K02033]
SA0199	oppB(truncated); ORFID:SA0199; truncated hypothetical protein, similar to oligopeptide ABC transporter permease [KO:K02033]
SA0853	oppB; probable oligopeptide transport system permease protein OppB [KO:K02033]
SA0854	Hypothetical protein; ORFID:SA0854 [KO:K02034]
SA1213	opp-2C; oligopeptide transporter membrane permease domain [KO:K02034]
SA0200	ORFID:SA0200; hypothetical protein, similar to dipeptide transporter protein dppC [KO:K02034]
SA0851	ORFID:SA0851; oligopeptide ABC transporter ATP-binding protein homologue [KO:K02031]
SA1212	opp-2D; oligopeptide transport ATPase [KO:K02031]
SA0198	oppF; oligopeptide transport ATP-binding protein [KO:K02031 K02032]
SA1211	opp-2F; oligopeptide transporter putative ATPase domain [KO:K02032]
SA0852	appF; ORFID:SA0852; oligopeptide transport system ATP-binding protein AppF homologue [KO:K02032]
SA1994	lacD; tagatose 1,6-diphosphate aldolase [KO:K01635] [EC:4.1.2.40]
SA1893	lipoprotein precursor [KO:K03217]
SA0901	sspA; serine protease; V8 protease; glutamyl endopeptidase [KO:K01318] [EC:3.4.21.19]
SA1627	splF; serine protease SplF [KO:K01318] [EC:3.4.21.19]
SA1628	splD; serine protease SplD [KO:K01318] [EC:3.4.21.19]
SA1631	splA; serine protease SplA [KO:K01318] [EC:3.4.21.19]
SA0882	ORFID:SA0882; hypothetical protein, similar to competence transcription factor [KO:K02250]
SA1463	secF; protein-export membrane protein SecDF [KO:K12257]
SA0493	secE; preprotein translocase subunit [KO:K03073]
SA0733	secG; probable protein-export membrane protein [KO:K03075]
SA2446	ORFID:SA2446; hypothetical protein, similar to preprotein translocase secY [KO:K03076]
SA2028	secY; preprotein translocase SecY subunit [KO:K03076]
SA1464	conserved hypothetical protein [KO:K03210]
SA2442	ORFID:SA2442; preprotein translocase secA homolog [KO:K03070] [EC:7.4.2.8]
SA0708	secA; preprotein translocase subunit [KO:K03070] [EC:7.4.2.8]
SA1078	signal recognition particle [KO:K03110]
SA1080	ffh; ORFID:SA1080; signal recognition particle homolog [KO:K03106] [EC:3.6.5.4]
SA1811	truncated(hlb); truncated beta-hemplysin [KO:K01114] [EC:3.1.4.3]
25
SA2202	ORFID:SA2202; hypothetical protein, similar to ABC transporter, periplasmic amino acid-binding protein [KO:K02424]
SA1390	sigA; RNA polymerase sigma factor [KO:K03086]
26
SA0935	ptsI; phosphoenolpyruvate-protein phosphatase [KO:K08483] [EC:2.7.3.9]
SA0934	ptsH; phophocarrier protein HPR [KO:K02784]
SA0183	glcA; ORFID:SA0183; PTS enzyme II (EC 2.7.1.69), glucose-specific, factor IIA homologue [KO:K20118] [EC:2.7.1.199]
SA2326	ptsG; PTS system, glucose-specific IIABC component [KO:K20118] [EC:2.7.1.199]
SA1255	PTS system, glucose-specific enzyme II, A component [KO:K02777] [EC:2.7.1.-]
SA1547	ptaA; PTS system, N-acetylglucosamine-specific IIABC component [KO:K02804] [EC:2.7.1.193]
SA0233	ORFID:SA0233; PTS enzyme (EC 2.7.1.69), maltose- and glucose-specific, factor II homologue [KO:K02791] [EC:2.7.1.199 2.7.1.208]
SA2167	scrA; PTS system, sucrose-specific IIBC component [KO:K02810] [EC:2.7.1.211]
SA0186	ORFID:SA0186; hypothetical protein, similar to sucrose phosphotransferase enzyme II [KO:K02810] [EC:2.7.1.211]
SA2114	glvC; PTS system, arbutin-like IIBC component [KO:K02750] [EC:2.7.1.208 2.7.1.-]
SA0432	treP; PTS enzyme II, phosphoenolpyruvate-dependent, trehalose-specific [KO:K02819] [EC:2.7.1.201]
SA2434	ORFID:SA2434; fructose phosphotransferase system enzyme fruA homolog [KO:K25814] [EC:2.7.1.191]
SA1962	mtlA; PTS system, mannitol specific IIA component [KO:K02798] [EC:2.7.1.197]
SA1960	mtlF; PTS system, mannitol specific IIBC component [KO:K02800] [EC:2.7.1.197]
SA1993	lacF; PTS system, lactose-specific IIA component [KO:K02786] [EC:2.7.1.207]
SA1992	lacE; PTS system, lactose-specific IIBC component [KO:K02788] [EC:2.7.1.207]
SA0236	ORFID:SA0236; hypothetical protein, similar to PTS fructose-specific enzyme IIBC component [KO:K02773] [EC:2.7.1.200]
SA0237	ORFID:SA0237; hypothetical protein, similar to PTS, galactitol-specific IIB component [KO:K02774] [EC:2.7.1.200]
SA0238	gatC; probable PTS galactitol-specific enzyme IIC component [KO:K02775]
SA0320	ORFID:SA0320; hypothetical protein, similar to PTS fructose-specific enzyme IIBC component [KO:K02821] [EC:2.7.1.194]
SA0319	conserved hypothetical protein [KO:K02822] [EC:2.7.1.194]
SA0318	ORFID:SA0318; hypothetical protein, similar to transport protein SgaT [KO:K03475]
SA0655	fruA; fructose specific permease [KO:K02770] [EC:2.7.1.202]
SA0654	fruB; fructose 1-phosphate kinase [KO:K00882] [EC:2.7.1.56]
27
SA1463	secF; protein-export membrane protein SecDF [KO:K12257]
SA0493	secE; preprotein translocase subunit [KO:K03073]
SA0733	secG; probable protein-export membrane protein [KO:K03075]
SA2446	ORFID:SA2446; hypothetical protein, similar to preprotein translocase secY [KO:K03076]
SA2028	secY; preprotein translocase SecY subunit [KO:K03076]
SA1464	conserved hypothetical protein [KO:K03210]
SA1893	lipoprotein precursor [KO:K03217]
SA2442	ORFID:SA2442; preprotein translocase secA homolog [KO:K03070] [EC:7.4.2.8]
SA0708	secA; preprotein translocase subunit [KO:K03070] [EC:7.4.2.8]
SA1078	signal recognition particle [KO:K03110]
SA1080	ffh; ORFID:SA1080; signal recognition particle homolog [KO:K03106] [EC:3.6.5.4]
SA0335	conserved hypothetical protein [KO:K03116]
SA0334	conserved hypothetical protein [KO:K03118]

## Sheet: Table 3
B-cell epitopes of ALS protein
No.	Start	End	Peptide	Length	Antigen	Allergen (allertop)	Toxicity
1	4	35	TQHEVNQNIDPLKMAESLELEQLNEKTLNDMR	32	0.8172 ( Probable ANTIGEN )	Probable NON-ALLERGEN	non toxin
2	136	145	PGIGKDAFQE	10	0.8375 ( Probable ANTIGEN ).	Probable ALLERGEN	non toxin
3	198	226	LATNVDLCDEINIPGYEVVTEPENKDIDT	29	0.6622 ( Probable ANTIGEN ).	Probable ALLERGEN	non toxin
4	314	323	RLASKPDAFA	10	0.4096 ( Probable ANTIGEN )	Probable NON-ALLERGEN	non toxin
5	337	344	EINKVIHV	8	-0.2023 ( Probable NON-ANTIGEN ).	Probable ALLERGEN	non toxin
6	364	371	VETIEHSD	8	0.0033 ( Probable NON-ANTIGEN )	Probable ALLERGEN	non toxin
7	378	392	NNKQKHPFKLGEEDQ	15	0.9687 ( Probable ANTIGEN )	Probable ALLERGEN	non toxin
8	508	525	QDKFFNQRFSHSVFNGQP	18	0.4300 ( Probable ANTIGEN )	Probable ALLERGEN	non toxin
9	572	586	AVTPMVPSGKSNHEM	15	0.5265 ( Probable ANTIGEN ).	Probable NON-ALLERGEN	non toxin

## Sheet: Table 4
MHC I epitopes of ALS protein
allele	seq_num	start	end	length	peptide	ic50	rank
HLA-A*02:03	1	52	61	10	YLFGYPGGAV	3.25	0.04
HLA-A*02:03	1	52	60	9	YLFGYPGGA	3.47	0.04
HLA-A*02:06	1	557	565	9	YQGPVLIEV	3.55	0.03
HLA-A*02:01	1	527	536	10	FMKMAEAYGV	4.02	0.03
HLA-A*23:01	1	423	431	9	MWAAQFYPF	4.42	0.02
HLA-A*68:02	1	365	373	9	ETIEHSDWV	4.51	0.03
HLA-A*24:02	1	423	431	9	MWAAQFYPF	4.82	0.02
HLA-A*02:03	1	527	536	10	FMKMAEAYGV	4.85	0.05
HLA-A*02:03	1	539	547	9	FLIDKPEQL	4.89	0.05
HLA-A*68:01	1	174	183	10	EAFHVANSGR	5.01	0.03
HLA-A*02:01	1	539	547	9	FLIDKPEQL	6.04	0.05
HLA-B*44:03	1	479	487	9	QEMALLPEY	6.35	0.01
HLA-A*02:03	1	45	53	9	LLKENVDYL	7.65	0.09
HLA-A*68:02	1	86	94	9	HAAEGYARV	8.25	0.06
HLA-A*02:06	1	527	536	10	FMKMAEAYGV	8.38	0.06
HLA-B*15:01	1	512	521	10	FNQRFSHSVF	8.52	0.02
HLA-B*35:01	1	568	576	9	SPTEAVTPM	9.03	0.03
HLA-A*02:06	1	539	547	9	FLIDKPEQL	9.09	0.07
HLA-B*44:02	1	479	487	9	QEMALLPEY	9.85	0.01
HLA-A*02:01	1	52	61	10	YLFGYPGGAV	10.16	0.09
HLA-B*35:01	1	56	64	9	YPGGAVLPL	10.37	0.03
HLA-A*68:01	1	365	374	10	ETIEHSDWVK	10.47	0.09
HLA-A*68:02	1	564	573	10	EVRISPTEAV	10.57	0.07
HLA-B*58:01	1	249	257	9	KSNQLLTQF	10.59	0.06
HLA-B*15:01	1	421	429	9	HQMWAAQFY	11.05	0.03
HLA-B*53:01	1	429	437	9	YPFKNHGQW	11.6	0.02
HLA-A*02:01	1	557	565	9	YQGPVLIEV	12.01	0.11
HLA-A*11:01	1	149	157	9	LSMTSPITK	12.23	0.05
HLA-A*02:01	1	52	60	9	YLFGYPGGA	12.69	0.12
HLA-B*40:01	1	38	46	9	SEVLVEALL	13.28	0.03
HLA-A*02:06	1	170	178	9	KIVHEAFHV	14.31	0.14
HLA-B*35:01	1	56	65	10	YPGGAVLPLY	14.33	0.04
HLA-A*30:02	1	421	429	9	HQMWAAQFY	14.6	0.02
HLA-B*15:01	1	513	521	9	NQRFSHSVF	14.95	0.04
HLA-A*02:03	1	557	565	9	YQGPVLIEV	15.22	0.24
HLA-B*07:02	1	56	64	9	YPGGAVLPL	15.35	0.05
HLA-B*15:01	1	303	311	9	LLINLGSRF	16.35	0.04
HLA-A*02:03	1	257	266	10	FVNKHQIPTV	17.98	0.29
HLA-A*02:03	1	445	454	10	TMGFGIPSSI	18.15	0.3
HLA-A*68:01	1	424	432	9	WAAQFYPFK	19.27	0.19
HLA-B*44:02	1	531	539	9	AEAYGVKGF	19.65	0.03
HLA-A*03:01	1	148	157	10	ILSMTSPITK	20.28	0.05
HLA-A*68:01	1	423	432	10	MWAAQFYPFK	20.3	0.21
HLA-B*15:01	1	419	428	10	GQHQMWAAQF	20.49	0.06
HLA-A*30:01	1	155	163	9	ITKQNYQVK	20.77	0.08
HLA-A*68:02	1	399	407	9	QTIEYIGKI	21.38	0.14
HLA-A*11:01	1	148	157	10	ILSMTSPITK	21.6	0.1
HLA-B*07:02	1	568	576	9	SPTEAVTPM	22.31	0.07
HLA-A*02:03	1	561	570	10	VLIEVRISPT	22.76	0.38
HLA-A*03:01	1	529	537	9	KMAEAYGVK	22.91	0.05
HLA-B*57:01	1	499	507	9	GTLGMVKQW	23.96	0.06
HLA-A*11:01	1	38	47	10	SEVLVEALLK	24.99	0.12
HLA-B*40:01	1	277	285	9	YEDTLFLGM	25.24	0.05
HLA-B*44:03	1	478	487	10	NQEMALLPEY	25.78	0.03
HLA-A*02:06	1	474	483	10	FQMTNQEMAL	25.8	0.24
HLA-B*40:01	1	18	26	9	AESLELEQL	26.83	0.05
HLA-B*15:01	1	420	429	10	QHQMWAAQFY	27.2	0.09
HLA-A*30:01	1	529	537	9	KMAEAYGVK	27.43	0.12
HLA-B*58:01	1	499	507	9	GTLGMVKQW	28.36	0.14
HLA-A*02:03	1	483	491	9	LLPEYGLDV	28.52	0.48
HLA-B*44:03	1	531	539	9	AEAYGVKGF	28.96	0.03
HLA-A*02:01	1	45	53	9	LLKENVDYL	29.06	0.27
HLA-A*30:02	1	284	292	9	GMGGMHGSY	29.28	0.04
HLA-A*02:03	1	282	291	10	FLGMGGMHGS	29.36	0.5
HLA-A*11:01	1	132	140	9	QVATPGIGK	29.42	0.14
HLA-A*68:02	1	267	275	9	TTLLGLGAV	29.88	0.19
HLA-A*68:02	1	207	215	9	EINIPGYEV	30.36	0.19
HLA-A*23:01	1	422	431	10	QMWAAQFYPF	30.46	0.08
HLA-A*68:01	1	223	232	10	DIDTFISLLK	30.85	0.33
HLA-A*32:01	1	422	431	10	QMWAAQFYPF	30.85	0.04
HLA-A*68:02	1	552	561	10	DAAFAYQGPV	31.67	0.2
HLA-B*15:01	1	422	431	10	QMWAAQFYPF	32.08	0.11
HLA-A*68:02	1	532	541	10	EAYGVKGFLI	32.67	0.2
HLA-B*57:01	1	249	257	9	KSNQLLTQF	33.21	0.07
HLA-A*11:01	1	423	432	10	MWAAQFYPFK	34.5	0.17
HLA-A*02:06	1	474	482	9	FQMTNQEMA	35.16	0.32
HLA-A*02:06	1	52	60	9	YLFGYPGGA	35.56	0.32
HLA-A*24:02	1	533	541	9	AYGVKGFLI	36.85	0.07
HLA-A*68:01	1	7	16	10	EVNQNIDPLK	36.89	0.37
HLA-A*68:01	1	132	140	9	QVATPGIGK	37.35	0.38
HLA-A*02:06	1	340	348	9	KVIHVDLGI	37.71	0.34
HLA-A*68:01	1	227	235	9	FISLLKEAK	37.99	0.39
HLA-A*68:01	1	214	222	9	EVVTEPENK	38.07	0.39
HLA-A*68:02	1	476	484	9	MTNQEMALL	38.09	0.23
HLA-A*02:06	1	267	275	9	TTLLGLGAV	38.13	0.35
HLA-A*02:03	1	495	504	10	LINNGTLGMV	38.73	0.64
HLA-A*02:01	1	44	53	10	ALLKENVDYL	39.02	0.35
HLA-A*30:02	1	283	292	10	LGMGGMHGSY	39.98	0.05
HLA-A*02:03	1	51	60	10	DYLFGYPGGA	40.66	0.68
HLA-B*07:02	1	450	458	9	IPSSIGAKL	40.7	0.11
HLA-A*02:01	1	297	305	9	ALTECDLLI	40.8	0.37
HLA-B*44:03	1	548	557	10	EEQLDAAFAY	41.05	0.05
HLA-B*40:01	1	6	15	10	HEVNQNIDPL	41.31	0.08
HLA-A*11:01	1	572	581	10	AVTPMVPSGK	41.67	0.2
HLA-B*53:01	1	428	437	10	FYPFKNHGQW	42.01	0.05
HLA-A*02:06	1	52	61	10	YLFGYPGGAV	42.12	0.39
HLA-A*02:01	1	483	491	9	LLPEYGLDV	42.75	0.38
HLA-B*35:01	1	460	468	9	NPDKTVVCF	42.97	0.09
HLA-B*35:01	1	275	283	9	VPYEDTLFL	43.11	0.09
HLA-A*02:01	1	170	178	9	KIVHEAFHV	43.86	0.39
HLA-A*68:01	1	66	74	9	DTFYDGKIK	44.85	0.45
HLA-A*30:02	1	420	429	10	QHQMWAAQFY	45.07	0.06
HLA-A*11:01	1	252	260	9	QLLTQFVNK	45.42	0.22
HLA-A*02:06	1	261	269	9	HQIPTVTTL	45.58	0.41
HLA-A*31:01	1	510	518	9	KFFNQRFSH	45.99	0.33
HLA-A*02:03	1	76	85	10	ILARHEQGAV	46.17	0.74
HLA-B*58:01	1	415	424	10	TTDVGQHQMW	47.59	0.19
HLA-B*44:02	1	478	487	10	NQEMALLPEY	47.81	0.05
HLA-B*40:01	1	232	240	9	KEAKKPVVL	48.39	0.1
HLA-A*02:06	1	257	266	10	FVNKHQIPTV	48.65	0.43
HLA-B*53:01	1	275	283	9	VPYEDTLFL	49.56	0.05
HLA-A*02:06	1	556	565	10	AYQGPVLIEV	49.61	0.44
HLA-A*32:01	1	340	348	9	KVIHVDLGI	51.6	0.07
HLA-B*15:01	1	261	269	9	HQIPTVTTL	52.14	0.19
HLA-B*15:01	1	284	292	9	GMGGMHGSY	52.25	0.19
HLA-A*30:01	1	232	241	10	KEAKKPVVLA	52.46	0.27
HLA-A*24:02	1	422	431	10	QMWAAQFYPF	53.15	0.09
HLA-A*31:01	1	175	183	9	AFHVANSGR	54.65	0.39
HLA-B*40:01	1	299	307	9	TECDLLINL	55.08	0.11
HLA-B*44:03	1	47	56	10	KENVDYLFGY	55.15	0.06
HLA-B*15:01	1	283	292	10	LGMGGMHGSY	55.93	0.22
HLA-A*02:03	1	44	53	10	ALLKENVDYL	56.48	0.84
HLA-A*23:01	1	533	541	9	AYGVKGFLI	57.24	0.13
HLA-A*31:01	1	155	164	10	ITKQNYQVKR	57.6	0.41
HLA-A*02:03	1	314	323	10	RLASKPDAFA	58.84	0.88
HLA-A*68:02	1	532	540	9	EAYGVKGFL	59.92	0.34
HLA-A*02:03	1	474	483	10	FQMTNQEMAL	60.65	0.9
HLA-A*02:06	1	483	491	9	LLPEYGLDV	60.89	0.53
HLA-A*11:01	1	424	432	9	WAAQFYPFK	61.4	0.3
HLA-A*02:03	1	482	491	10	ALLPEYGLDV	61.42	0.91
HLA-B*15:01	1	268	277	10	TLLGLGAVPY	61.47	0.23
HLA-A*02:01	1	482	491	10	ALLPEYGLDV	62.75	0.51
HLA-A*30:01	1	455	463	9	GAKLANPDK	63.63	0.32
HLA-A*02:03	1	457	465	9	KLANPDKTV	63.73	0.93
HLA-A*02:06	1	45	53	9	LLKENVDYL	64.29	0.56
HLA-A*02:06	1	468	476	9	FVGDGGFQM	64.34	0.56
HLA-A*11:01	1	131	140	10	GQVATPGIGK	64.86	0.32
HLA-A*02:01	1	296	305	10	MALTECDLLI	66.13	0.53
HLA-B*15:01	1	314	322	9	RLASKPDAF	66.47	0.24
HLA-B*15:01	1	474	483	10	FQMTNQEMAL	66.74	0.24
HLA-A*33:01	1	174	183	10	EAFHVANSGR	68.2	0.16
HLA-B*35:01	1	168	176	9	IPKIVHEAF	68.49	0.13
HLA-A*02:03	1	538	547	10	GFLIDKPEQL	69.05	0.99
HLA-A*02:03	1	124	133	10	LPLVVFTGQV	70.3	1
HLA-B*44:02	1	548	557	10	EEQLDAAFAY	71.25	0.08
HLA-A*02:01	1	474	483	10	FQMTNQEMAL	72.36	0.56
HLA-A*30:01	1	149	157	9	LSMTSPITK	72.38	0.36
HLA-A*02:03	1	230	238	9	LLKEAKKPV	72.59	1.2
HLA-A*02:03	1	170	178	9	KIVHEAFHV	73.24	1.2
HLA-A*11:01	1	535	543	9	GVKGFLIDK	74.16	0.35
HLA-B*53:01	1	56	65	10	YPGGAVLPLY	75.26	0.07
HLA-A*30:02	1	151	160	10	MTSPITKQNY	75.58	0.13
HLA-A*02:06	1	160	168	9	YQVKRVEDI	77.36	0.64
HLA-A*03:01	1	252	260	9	QLLTQFVNK	77.62	0.22
HLA-A*68:02	1	7	15	9	EVNQNIDPL	78.89	0.42
HLA-B*35:01	1	567	576	10	ISPTEAVTPM	80.84	0.14
HLA-A*68:01	1	151	160	10	MTSPITKQNY	82.63	0.74
HLA-A*03:01	1	149	157	9	LSMTSPITK	82.96	0.23
HLA-A*02:06	1	143	151	9	FQEADILSM	83.47	0.68
HLA-A*02:06	1	555	563	9	FAYQGPVLI	84.36	0.69
HLA-A*02:03	1	188	197	10	VIDFPKDMGV	85.75	1.3
HLA-A*31:01	1	84	93	10	AVHAAEGYAR	87.08	0.59
HLA-A*68:02	1	553	561	9	AAFAYQGPV	87.17	0.46
HLA-A*23:01	1	428	437	10	FYPFKNHGQW	87.79	0.18
HLA-B*44:03	1	479	488	10	QEMALLPEYG	87.88	0.08
HLA-B*15:01	1	478	487	10	NQEMALLPEY	90.84	0.31
HLA-B*15:01	1	45	54	10	LLKENVDYLF	90.9	0.31
HLA-B*35:01	1	429	437	9	YPFKNHGQW	91.23	0.15
HLA-B*15:01	1	269	277	9	LLGLGAVPY	91.32	0.31
HLA-A*32:01	1	249	257	9	KSNQLLTQF	91.46	0.11
HLA-A*30:02	1	60	69	10	AVLPLYDTFY	92.39	0.15
HLA-A*30:01	1	535	543	9	GVKGFLIDK	92.6	0.44
HLA-A*03:01	1	572	581	10	AVTPMVPSGK	93.43	0.27
HLA-B*53:01	1	56	64	9	YPGGAVLPL	93.85	0.08
HLA-A*02:03	1	553	561	9	AAFAYQGPV	94.43	1.4
HLA-B*15:01	1	261	270	10	HQIPTVTTLL	94.45	0.32
HLA-A*30:01	1	423	432	10	MWAAQFYPFK	97.27	0.46
HLA-A*02:06	1	143	152	10	FQEADILSMT	98.11	0.78
HLA-A*02:01	1	442	450	9	GLGTMGFGI	98.25	0.73
HLA-A*68:02	1	446	454	9	MGFGIPSSI	98.27	0.49
HLA-B*35:01	1	549	557	9	EQLDAAFAY	98.37	0.16
HLA-B*40:01	1	531	540	10	AEAYGVKGFL	98.58	0.16
HLA-B*40:01	1	37	46	10	GSEVLVEALL	99.6	0.16
HLA-A*02:03	1	280	288	9	TLFLGMGGM	99.96	1.4
HLA-A*02:06	1	553	561	9	AAFAYQGPV	100.09	0.79
HLA-A*02:03	1	297	305	9	ALTECDLLI	100.9	1.4
HLA-B*57:01	1	415	424	10	TTDVGQHQMW	101.93	0.18
HLA-A*68:01	1	84	93	10	AVHAAEGYAR	102.32	0.86
HLA-B*15:01	1	260	269	10	KHQIPTVTTL	105.1	0.37
HLA-B*44:02	1	47	56	10	KENVDYLFGY	107.28	0.1
HLA-A*03:01	1	132	140	9	QVATPGIGK	108.58	0.31
HLA-A*68:02	1	320	328	9	DAFAPNAKI	109.41	0.54
HLA-A*68:02	1	207	216	10	EINIPGYEVV	110.63	0.54
HLA-B*07:02	1	168	176	9	IPKIVHEAF	111.46	0.25
HLA-A*02:03	1	457	466	10	KLANPDKTVV	112.06	1.5
HLA-B*53:01	1	460	468	9	NPDKTVVCF	112.56	0.1
HLA-A*11:01	1	529	537	9	KMAEAYGVK	112.76	0.51
HLA-A*24:02	1	428	437	10	FYPFKNHGQW	112.96	0.15
HLA-A*02:03	1	143	152	10	FQEADILSMT	114.78	1.5
HLA-A*03:01	1	131	140	10	GQVATPGIGK	115.13	0.33
HLA-A*68:01	1	39	47	9	EVLVEALLK	116.21	0.93
HLA-A*68:01	1	227	236	10	FISLLKEAKK	117.13	0.93
HLA-B*15:01	1	287	296	10	GMHGSYASNM	117.81	0.41
HLA-A*31:01	1	423	432	10	MWAAQFYPFK	118.99	0.75
HLA-B*44:02	1	530	539	10	MAEAYGVKGF	119.7	0.11
HLA-B*40:01	1	23	31	9	LEQLNEKTL	121.17	0.19
HLA-A*02:06	1	557	566	10	YQGPVLIEVR	121.23	0.9
HLA-A*68:01	1	65	74	10	YDTFYDGKIK	121.44	0.94
HLA-A*02:03	1	539	548	10	FLIDKPEQLE	122.75	1.6
HLA-A*68:02	1	147	155	9	DILSMTSPI	124.28	0.58
HLA-A*68:02	1	320	329	10	DAFAPNAKIV	125.23	0.58
HLA-A*02:01	1	282	291	10	FLGMGGMHGS	126.21	0.89
HLA-A*02:03	1	442	450	9	GLGTMGFGI	127.32	1.7
HLA-A*02:03	1	358	367	10	CLNDKNVETI	128.64	1.7
HLA-A*02:06	1	44	53	10	ALLKENVDYL	128.67	0.96
HLA-A*26:01	1	48	56	9	ENVDYLFGY	130.49	0.07
HLA-A*02:03	1	322	331	10	FAPNAKIVHV	130.79	1.7
HLA-B*51:01	1	555	563	9	FAYQGPVLI	132.38	0.02
HLA-A*68:02	1	339	348	10	NKVIHVDLGI	133.3	0.61
HLA-A*26:01	1	279	288	10	DTLFLGMGGM	134.47	0.07
HLA-B*58:01	1	296	305	10	MALTECDLLI	136.1	0.41
HLA-A*02:03	1	86	94	9	HAAEGYARV	136.7	1.7
HLA-B*57:01	1	498	507	10	NGTLGMVKQW	136.9	0.22
HLA-A*02:03	1	474	482	9	FQMTNQEMA	137	1.7
HLA-A*68:01	1	240	249	10	LAGAGINQSK	143.22	1.2
HLA-A*30:01	1	380	388	9	KQKHPFKLG	145.43	0.66
HLA-A*02:03	1	267	275	9	TTLLGLGAV	145.75	1.8
HLA-B*44:02	1	479	488	10	QEMALLPEYG	145.8	0.13
HLA-B*44:02	1	364	372	9	VETIEHSDW	146.83	0.13
HLA-A*68:02	1	364	373	10	VETIEHSDWV	149.27	0.66
HLA-B*35:01	1	421	429	9	HQMWAAQFY	150.23	0.23
HLA-B*15:01	1	376	385	10	CQNNKQKHPF	150.42	0.53
HLA-A*68:01	1	573	581	9	VTPMVPSGK	153.38	1.2
HLA-A*68:02	1	167	175	9	DIPKIVHEA	154.26	0.67
HLA-B*15:01	1	507	516	10	WQDKFFNQRF	158.68	0.55
HLA-A*02:03	1	76	84	9	ILARHEQGA	159	1.9
HLA-A*11:01	1	60	69	10	AVLPLYDTFY	160.69	0.64
HLA-A*02:01	1	561	570	10	VLIEVRISPT	161.23	1.2
HLA-A*02:03	1	555	563	9	FAYQGPVLI	161.25	1.9
HLA-B*07:02	1	236	245	10	KPVVLAGAGI	161.98	0.31
HLA-A*68:02	1	129	138	10	FTGQVATPGI	163.79	0.69
HLA-A*68:01	1	89	97	9	EGYARVSGK	164.38	1.3
HLA-A*02:06	1	282	291	10	FLGMGGMHGS	165.48	1.3
HLA-A*03:01	1	528	537	10	MKMAEAYGVK	165.72	0.43
HLA-A*26:01	1	365	373	9	ETIEHSDWV	169.48	0.08
HLA-B*44:03	1	530	539	10	MAEAYGVKGF	169.67	0.14
HLA-A*68:01	1	149	157	9	LSMTSPITK	170.13	1.3
HLA-A*02:06	1	171	179	9	IVHEAFHVA	170.86	1.3
HLA-A*02:06	1	561	570	10	VLIEVRISPT	172.1	1.3
HLA-A*30:01	1	170	179	10	KIVHEAFHVA	172.19	0.76
HLA-A*02:06	1	86	94	9	HAAEGYARV	172.51	1.3
HLA-B*15:01	1	249	257	9	KSNQLLTQF	173.61	0.57
HLA-B*07:02	1	577	586	10	VPSGKSNHEM	174.15	0.31
HLA-A*02:06	1	297	305	9	ALTECDLLI	176.94	1.4
HLA-A*11:01	1	573	581	9	VTPMVPSGK	179.75	0.67
HLA-A*68:02	1	555	563	9	FAYQGPVLI	180.87	0.73
HLA-A*03:01	1	535	543	9	GVKGFLIDK	181.84	0.47
HLA-A*02:03	1	296	305	10	MALTECDLLI	183.23	2.1
HLA-A*02:01	1	487	496	10	YGLDVKIVLI	183.49	1.3
HLA-A*02:06	1	482	491	10	ALLPEYGLDV	184.06	1.4
HLA-A*02:06	1	296	305	10	MALTECDLLI	186.42	1.4
HLA-B*53:01	1	450	458	9	IPSSIGAKL	187.98	0.14
HLA-B*35:01	1	423	431	9	MWAAQFYPF	188.08	0.26
HLA-A*02:01	1	257	266	10	FVNKHQIPTV	190.81	1.3
HLA-B*44:03	1	38	46	9	SEVLVEALL	193.93	0.15
HLA-A*02:03	1	146	155	10	ADILSMTSPI	194.17	2.1
HLA-B*58:01	1	151	160	10	MTSPITKQNY	195.15	0.51
HLA-A*02:06	1	399	407	9	QTIEYIGKI	196.57	1.4
HLA-B*15:01	1	151	160	10	MTSPITKQNY	198.89	0.62
HLA-B*44:03	1	364	372	9	VETIEHSDW	199.33	0.15
HLA-A*33:01	1	302	310	9	DLLINLGSR	204.49	0.4
HLA-A*02:01	1	340	348	9	KVIHVDLGI	205.18	1.4
HLA-B*58:01	1	476	484	9	MTNQEMALL	206.84	0.53
HLA-B*35:01	1	468	476	9	FVGDGGFQM	207.07	0.27
HLA-A*02:01	1	538	547	10	GFLIDKPEQL	211.47	1.4
HLA-A*02:06	1	170	179	10	KIVHEAFHVA	211.58	1.5
HLA-A*02:03	1	229	238	10	SLLKEAKKPV	211.67	2.2
HLA-A*23:01	1	423	432	10	MWAAQFYPFK	213.4	0.35
HLA-A*02:06	1	260	269	10	KHQIPTVTTL	214.91	1.5
HLA-A*02:01	1	422	430	9	QMWAAQFYP	217.03	1.4
HLA-A*32:01	1	60	68	9	AVLPLYDTF	217.08	0.2
HLA-B*15:01	1	421	430	10	HQMWAAQFYP	217.89	0.65
HLA-A*03:01	1	38	47	10	SEVLVEALLK	219.85	0.55
HLA-A*02:01	1	488	496	9	GLDVKIVLI	219.88	1.4
HLA-A*02:06	1	274	283	10	AVPYEDTLFL	220.6	1.5
HLA-A*68:01	1	448	457	10	FGIPSSIGAK	222.99	1.5
HLA-A*02:03	1	160	168	9	YQVKRVEDI	225.11	2.3
HLA-B*15:01	1	518	527	10	HSVFNGQPDF	227.41	0.67
HLA-A*02:03	1	284	293	10	GMGGMHGSYA	228.11	2.3
HLA-B*08:01	1	511	520	10	FFNQRFSHSV	228.71	0.25
HLA-A*68:02	1	571	579	9	EAVTPMVPS	229.07	0.86
HLA-A*30:02	1	47	56	10	KENVDYLFGY	231.85	0.4
HLA-B*58:01	1	498	507	10	NGTLGMVKQW	232.2	0.56
HLA-A*68:02	1	103	112	10	VTSGPGATNV	235.24	0.86
HLA-B*40:01	1	410	418	9	GEAIVTTDV	235.82	0.31
HLA-B*07:02	1	55	64	10	GYPGGAVLPL	238.34	0.39
HLA-A*33:01	1	423	432	10	MWAAQFYPFK	240.01	0.44
HLA-B*07:02	1	567	576	10	ISPTEAVTPM	240.49	0.39
HLA-B*35:01	1	450	458	9	IPSSIGAKL	243.35	0.29
HLA-A*26:01	1	399	407	9	QTIEYIGKI	243.36	0.1
HLA-A*68:02	1	398	407	10	QQTIEYIGKI	243.73	0.89
HLA-A*02:06	1	322	331	10	FAPNAKIVHV	244.1	1.6
HLA-A*68:02	1	225	234	10	DTFISLLKEA	244.8	0.89
HLA-A*02:06	1	528	536	9	MKMAEAYGV	244.83	1.6
HLA-A*02:03	1	193	202	10	KDMGVLATNV	246.64	2.4
HLA-A*02:03	1	355	364	10	FLECLNDKNV	247.02	2.4
HLA-B*35:01	1	118	126	9	DAHCDSLPL	247.73	0.29
HLA-A*68:01	1	372	380	9	WVKHCQNNK	249.28	1.6
HLA-A*30:01	1	424	432	9	WAAQFYPFK	249.51	1
HLA-A*68:01	1	226	235	10	TFISLLKEAK	250.66	1.6
HLA-B*53:01	1	263	272	10	IPTVTTLLGL	250.81	0.15
HLA-A*11:01	1	20	29	10	SLELEQLNEK	252.87	0.84
HLA-A*01:01	1	151	160	10	MTSPITKQNY	254.81	0.14
HLA-A*31:01	1	506	515	10	QWQDKFFNQR	256.52	1.4
HLA-A*30:01	1	249	258	10	KSNQLLTQFV	258.66	1.2
HLA-A*02:06	1	435	443	9	GQWVTSGGL	259.1	1.7
HLA-A*11:01	1	39	47	9	EVLVEALLK	259.51	0.86
HLA-B*44:02	1	531	540	10	AEAYGVKGFL	259.86	0.18
HLA-A*02:06	1	444	452	9	GTMGFGIPS	259.91	1.7
HLA-A*02:03	1	340	348	9	KVIHVDLGI	260.94	2.5
HLA-B*15:01	1	495	503	9	LINNGTLGM	261.47	0.74
HLA-A*02:01	1	445	454	10	TMGFGIPSSI	263.26	1.6
HLA-A*02:06	1	261	270	10	HQIPTVTTLL	264.4	1.7
HLA-A*02:06	1	476	484	9	MTNQEMALL	265.78	1.7
HLA-A*30:01	1	290	298	9	GSYASNMAL	266.05	1.2
HLA-B*44:02	1	38	46	9	SEVLVEALL	266.11	0.18
HLA-B*51:01	1	320	328	9	DAFAPNAKI	266.15	0.03
HLA-A*02:03	1	527	535	9	FMKMAEAYG	267.29	2.5
HLA-A*02:03	1	494	503	10	VLINNGTLGM	271.09	2.6
HLA-A*68:02	1	257	266	10	FVNKHQIPTV	273.34	0.95
HLA-A*02:03	1	287	296	10	GMHGSYASNM	274.01	2.6
HLA-B*40:01	1	547	555	9	LEEQLDAAF	274.27	0.33
HLA-A*23:01	1	60	68	9	AVLPLYDTF	275.25	0.42
HLA-A*11:01	1	449	457	9	GIPSSIGAK	275.94	0.89
HLA-B*15:01	1	494	503	10	VLINNGTLGM	276.05	0.76
HLA-A*02:01	1	539	548	10	FLIDKPEQLE	279.98	1.7
HLA-A*32:01	1	423	431	9	MWAAQFYPF	283.15	0.24
HLA-A*02:03	1	556	565	10	AYQGPVLIEV	283.33	2.6
HLA-B*58:01	1	248	257	10	SKSNQLLTQF	287	0.63
HLA-A*02:03	1	93	101	9	RVSGKTGVV	287.33	2.6
HLA-B*15:01	1	549	557	9	EQLDAAFAY	288.13	0.79
HLA-B*51:01	1	275	283	9	VPYEDTLFL	291.86	0.03
HLA-A*02:03	1	358	366	9	CLNDKNVET	292.13	2.7
HLA-A*68:02	1	322	331	10	FAPNAKIVHV	292.62	1
HLA-A*32:01	1	314	322	9	RLASKPDAF	293.05	0.26
HLA-A*02:03	1	475	484	10	QMTNQEMALL	297.62	2.7
HLA-A*30:01	1	93	101	9	RVSGKTGVV	297.82	1.3
HLA-A*30:02	1	268	277	10	TLLGLGAVPY	298.49	0.48
HLA-A*02:06	1	340	349	10	KVIHVDLGII	304.57	1.9
HLA-A*30:01	1	510	519	10	KFFNQRFSHS	306.13	1.3
HLA-A*11:01	1	331	340	10	VDIDPSEINK	306.78	0.95
HLA-A*02:03	1	171	179	9	IVHEAFHVA	306.9	2.7
HLA-A*11:01	1	251	260	10	NQLLTQFVNK	309.4	0.95
HLA-B*40:01	1	336	344	9	SEINKVIHV	311	0.35
HLA-A*03:01	1	423	432	10	MWAAQFYPFK	312.55	0.69
HLA-A*33:01	1	506	515	10	QWQDKFFNQR	313.7	0.54
HLA-A*02:06	1	481	489	9	MALLPEYGL	317.24	1.9
HLA-B*07:02	1	568	577	10	SPTEAVTPMV	326.33	0.49
HLA-B*15:01	1	143	151	9	FQEADILSM	328.13	0.88
HLA-A*02:06	1	188	197	10	VIDFPKDMGV	329.3	2
HLA-A*02:06	1	266	275	10	VTTLLGLGAV	331.65	2
HLA-A*30:02	1	421	430	10	HQMWAAQFYP	332.74	0.53
HLA-A*24:02	1	423	432	10	MWAAQFYPFK	332.85	0.33
HLA-A*68:01	1	155	164	10	ITKQNYQVKR	333.33	1.8
HLA-B*35:01	1	135	143	9	TPGIGKDAF	334.55	0.37
HLA-B*44:02	1	336	344	9	SEINKVIHV	337.33	0.21
HLA-B*58:01	1	555	563	9	FAYQGPVLI	337.87	0.7
HLA-A*30:02	1	478	487	10	NQEMALLPEY	339.34	0.54
HLA-A*02:03	1	45	54	10	LLKENVDYLF	339.81	2.9
HLA-B*58:01	1	340	348	9	KVIHVDLGI	342.3	0.7
HLA-A*11:01	1	149	158	10	LSMTSPITKQ	342.56	1.1
HLA-A*02:03	1	399	407	9	QTIEYIGKI	342.65	2.9
HLA-A*02:06	1	365	373	9	ETIEHSDWV	343.01	2
HLA-A*30:02	1	510	518	9	KFFNQRFSH	345.92	0.55
HLA-A*02:01	1	468	476	9	FVGDGGFQM	346.57	1.9
HLA-A*02:03	1	261	269	9	HQIPTVTTL	346.79	2.9
HLA-B*15:01	1	503	511	9	MVKQWQDKF	348.13	0.92
HLA-B*40:01	1	531	539	9	AEAYGVKGF	349.07	0.37
HLA-A*02:03	1	274	283	10	AVPYEDTLFL	350.37	2.9
HLA-A*01:01	1	415	423	9	TTDVGQHQM	352.43	0.17
HLA-A*68:01	1	572	581	10	AVTPMVPSGK	352.45	1.9
HLA-A*30:01	1	161	170	10	QVKRVEDIPK	353.88	1.4
HLA-B*07:02	1	275	283	9	VPYEDTLFL	354.33	0.51
HLA-A*68:01	1	161	170	10	QVKRVEDIPK	357.31	1.9
HLA-A*02:06	1	422	430	9	QMWAAQFYP	362.08	2.1
HLA-B*07:02	1	263	272	10	IPTVTTLLGL	367.44	0.52
HLA-A*68:02	1	52	61	10	YLFGYPGGAV	370.08	1.3
HLA-A*02:01	1	474	482	9	FQMTNQEMA	371.25	1.9
HLA-A*02:01	1	556	565	10	AYQGPVLIEV	372.2	2
HLA-B*07:02	1	429	438	10	YPFKNHGQWV	373.69	0.53
HLA-A*02:03	1	340	349	10	KVIHVDLGII	374.27	3.1
HLA-A*11:01	1	228	236	9	ISLLKEAKK	376.01	1.2
HLA-A*30:01	1	148	157	10	ILSMTSPITK	380.96	1.5
HLA-B*07:02	1	323	331	9	APNAKIVHV	381.46	0.53
HLA-A*02:01	1	188	197	10	VIDFPKDMGV	384.43	2
HLA-B*51:01	1	446	454	9	MGFGIPSSI	386.59	0.05
HLA-B*44:02	1	363	372	10	NVETIEHSDW	386.62	0.23
HLA-B*40:01	1	17	26	10	MAESLELEQL	390.25	0.39
HLA-B*15:01	1	519	527	9	SVFNGQPDF	392.79	0.99
HLA-B*07:02	1	449	458	10	GIPSSIGAKL	393	0.54
HLA-A*68:02	1	480	489	10	EMALLPEYGL	394.02	1.3
HLA-A*68:01	1	528	537	10	MKMAEAYGVK	395.03	2
HLA-B*58:01	1	249	258	10	KSNQLLTQFV	396.07	0.75
HLA-A*31:01	1	310	318	9	RFDDRLASK	398.1	1.8
HLA-A*02:03	1	456	465	10	AKLANPDKTV	400.01	3.2
HLA-A*30:01	1	510	518	9	KFFNQRFSH	401.15	1.6
HLA-A*68:01	1	366	374	9	TIEHSDWVK	402.79	2
HLA-A*02:03	1	476	484	9	MTNQEMALL	404.21	3.2
HLA-A*30:01	1	84	92	9	AVHAAEGYA	406.49	1.6
HLA-A*02:01	1	457	465	9	KLANPDKTV	407.22	2
HLA-A*02:03	1	230	239	10	LLKEAKKPVV	408.05	3.2
HLA-A*02:03	1	257	265	9	FVNKHQIPT	410.33	3.2
HLA-B*58:01	1	422	431	10	QMWAAQFYPF	411.09	0.76
HLA-B*35:01	1	191	199	9	FPKDMGVLA	415.97	0.43
HLA-A*02:01	1	555	563	9	FAYQGPVLI	417.03	2.1
HLA-A*02:03	1	487	496	10	YGLDVKIVLI	417.9	3.2
HLA-A*11:01	1	223	232	10	DIDTFISLLK	418.46	1.3
HLA-A*02:06	1	523	531	9	GQPDFMKMA	421.78	2.3
HLA-B*57:01	1	151	160	10	MTSPITKQNY	430.37	0.5
HLA-A*32:01	1	499	507	9	GTLGMVKQW	434.03	0.34
HLA-A*68:02	1	527	536	10	FMKMAEAYGV	435.15	1.4
HLA-B*44:03	1	336	344	9	SEINKVIHV	437.99	0.25
HLA-A*03:01	1	449	457	9	GIPSSIGAK	438.28	0.86
HLA-A*68:02	1	481	489	9	MALLPEYGL	440.26	1.4
HLA-A*30:02	1	56	65	10	YPGGAVLPLY	443.27	0.67
HLA-A*02:03	1	170	179	10	KIVHEAFHVA	443.37	3.3
HLA-A*68:02	1	262	270	9	QIPTVTTLL	444.07	1.4
HLA-A*02:01	1	274	283	10	AVPYEDTLFL	444.37	2.1
HLA-B*44:03	1	531	540	10	AEAYGVKGFL	444.51	0.25
HLA-B*15:01	1	60	69	10	AVLPLYDTFY	445.28	1.2
HLA-A*03:01	1	88	97	10	AEGYARVSGK	448.27	0.87
HLA-A*30:01	1	378	386	9	NNKQKHPFK	449.34	1.7
HLA-A*02:03	1	111	119	9	NVMTGITDA	450.34	3.4
HLA-A*03:01	1	20	29	10	SLELEQLNEK	451.49	0.87
HLA-A*02:03	1	403	412	10	YIGKITNGEA	453.33	3.4
HLA-A*68:01	1	302	310	9	DLLINLGSR	459.52	2.1
HLA-B*08:01	1	539	547	9	FLIDKPEQL	459.87	0.45
HLA-A*30:01	1	308	316	9	GSRFDDRLA	460.19	1.7
HLA-B*15:01	1	61	69	9	VLPLYDTFY	460.92	1.2
HLA-A*30:02	1	423	431	9	MWAAQFYPF	461.21	0.68
HLA-A*68:02	1	166	175	10	EDIPKIVHEA	463.9	1.5
HLA-A*30:02	1	82	91	10	QGAVHAAEGY	466.13	0.69
HLA-A*31:01	1	529	537	9	KMAEAYGVK	468.09	2
HLA-A*02:06	1	263	272	10	IPTVTTLLGL	469.16	2.5
HLA-B*15:01	1	423	431	9	MWAAQFYPF	470.5	1.3
HLA-A*02:01	1	355	364	10	FLECLNDKNV	472.99	2.2
HLA-A*26:01	1	151	160	10	MTSPITKQNY	475.97	0.16
HLA-A*68:01	1	534	543	10	YGVKGFLIDK	476.01	2.2
HLA-A*23:01	1	393	401	9	VFCKPQQTI	478.29	0.58
HLA-A*02:06	1	448	456	9	FGIPSSIGA	480.11	2.5
HLA-A*68:01	1	345	354	10	DLGIIADCKR	481.34	2.2
HLA-A*24:02	1	393	401	9	VFCKPQQTI	483.12	0.42
HLA-A*33:01	1	70	79	10	DGKIKHILAR	484.78	0.75
HLA-A*68:02	1	289	298	10	HGSYASNMAL	485.14	1.5
HLA-A*02:06	1	487	496	10	YGLDVKIVLI	486.2	2.6
HLA-A*02:06	1	146	155	10	ADILSMTSPI	487.23	2.6
HLA-A*02:06	1	442	450	9	GLGTMGFGI	487.72	2.6
HLA-A*11:01	1	365	374	10	ETIEHSDWVK	489.87	1.4
HLA-A*68:02	1	85	94	10	VHAAEGYARV	489.92	1.5
HLA-B*53:01	1	429	438	10	YPFKNHGQWV	493.52	0.25
HLA-B*08:01	1	230	238	9	LLKEAKKPV	494.56	0.48
HLA-A*68:02	1	266	275	10	VTTLLGLGAV	500.78	1.5
HLA-A*32:01	1	519	527	9	SVFNGQPDF	504.62	0.38
HLA-B*15:01	1	302	311	10	DLLINLGSRF	505.23	1.3
HLA-A*31:01	1	354	362	9	RFLECLNDK	509.07	2.1
HLA-B*53:01	1	484	493	10	LPEYGLDVKI	510.21	0.26
HLA-B*58:01	1	429	437	9	YPFKNHGQW	517.36	0.88
HLA-A*33:01	1	175	183	9	AFHVANSGR	519.23	0.79
HLA-A*32:01	1	290	298	9	GSYASNMAL	520.3	0.39
HLA-B*53:01	1	555	563	9	FAYQGPVLI	521.17	0.26
HLA-A*02:06	1	4	12	9	TQHEVNQNI	521.77	2.7
HLA-A*31:01	1	72	80	9	KIKHILARH	525.28	2.1
HLA-A*02:03	1	348	356	9	IIADCKRFL	526.46	3.6
HLA-B*15:01	1	386	394	9	KLGEEDQVF	530.12	1.4
HLA-B*58:01	1	481	489	9	MALLPEYGL	531.79	0.9
HLA-A*68:02	1	279	288	10	DTLFLGMGGM	535.66	1.6
HLA-A*02:03	1	157	165	9	KQNYQVKRV	547.45	3.7
HLA-B*44:03	1	363	372	10	NVETIEHSDW	548.23	0.29
HLA-A*68:02	1	365	374	10	ETIEHSDWVK	550.29	1.6
HLA-A*02:03	1	266	275	10	VTTLLGLGAV	551.39	3.7
HLA-A*30:01	1	289	298	10	HGSYASNMAL	552.82	2
HLA-A*02:01	1	422	431	10	QMWAAQFYPF	560.07	2.4
HLA-A*26:01	1	7	15	9	EVNQNIDPL	560.5	0.19
HLA-B*15:01	1	83	91	9	GAVHAAEGY	560.88	1.4
HLA-B*08:01	1	168	176	9	IPKIVHEAF	564.05	0.55
HLA-A*30:01	1	372	380	9	WVKHCQNNK	566.48	2
HLA-B*53:01	1	168	176	9	IPKIVHEAF	571.31	0.28
HLA-B*15:01	1	290	298	9	GSYASNMAL	574.15	1.4
HLA-A*30:02	1	61	69	9	VLPLYDTFY	575.18	0.81
HLA-A*11:01	1	226	235	10	TFISLLKEAK	580.27	1.5
HLA-A*11:01	1	366	374	9	TIEHSDWVK	581.57	1.5
HLA-A*02:06	1	421	430	10	HQMWAAQFYP	582.6	2.9
HLA-A*11:01	1	241	249	9	AGAGINQSK	584.18	1.6
HLA-A*11:01	1	227	235	9	FISLLKEAK	584.99	1.6
HLA-B*51:01	1	484	493	10	LPEYGLDVKI	587.26	0.07
HLA-A*02:03	1	488	496	9	GLDVKIVLI	587.71	3.8
HLA-A*68:02	1	254	263	10	LTQFVNKHQI	588.79	1.7
HLA-B*57:01	1	248	257	10	SKSNQLLTQF	592.76	0.61
HLA-A*68:01	1	213	222	10	YEVVTEPENK	593.73	2.4
HLA-A*30:02	1	83	91	9	GAVHAAEGY	594.74	0.84
HLA-A*30:01	1	88	97	10	AEGYARVSGK	596.68	2
HLA-A*31:01	1	422	431	10	QMWAAQFYPF	597.24	2.3
HLA-B*07:02	1	429	437	9	YPFKNHGQW	598.21	0.69
HLA-A*30:01	1	563	572	10	IEVRISPTEA	599.16	2.1
HLA-B*35:01	1	555	563	9	FAYQGPVLI	599.43	0.55
HLA-A*11:01	1	161	170	10	QVKRVEDIPK	600.74	1.6
HLA-A*30:01	1	171	179	9	IVHEAFHVA	603.82	2.1
HLA-A*02:01	1	494	503	10	VLINNGTLGM	607.43	2.5
HLA-B*07:02	1	396	404	9	KPQQTIEYI	607.79	0.7
HLA-A*11:01	1	448	457	10	FGIPSSIGAK	608.67	1.6
HLA-B*08:01	1	474	483	10	FQMTNQEMAL	611.86	0.59
HLA-A*02:06	1	422	431	10	QMWAAQFYPF	612.37	2.9
HLA-A*31:01	1	423	431	9	MWAAQFYPF	614.92	2.3
HLA-B*40:01	1	261	269	9	HQIPTVTTL	616.06	0.5
HLA-A*02:03	1	93	102	10	RVSGKTGVVV	617.67	3.9
HLA-A*31:01	1	535	543	9	GVKGFLIDK	619.64	2.3
HLA-B*58:01	1	59	68	10	GAVLPLYDTF	638.45	1.1
HLA-B*40:01	1	231	240	10	LKEAKKPVVL	639.26	0.51
HLA-A*30:01	1	572	581	10	AVTPMVPSGK	639.77	2.2
HLA-A*11:01	1	421	429	9	HQMWAAQFY	642.26	1.6
HLA-A*30:01	1	310	318	9	RFDDRLASK	649.27	2.2
HLA-B*15:01	1	60	68	9	AVLPLYDTF	651.84	1.6
HLA-B*35:01	1	577	586	10	VPSGKSNHEM	652.27	0.58
HLA-B*15:01	1	465	474	10	VVCFVGDGGF	652.97	1.6
HLA-B*15:01	1	280	288	9	TLFLGMGGM	653.31	1.6
HLA-A*30:01	1	528	537	10	MKMAEAYGVK	657.92	2.2
HLA-A*30:01	1	354	362	9	RFLECLNDK	659.61	2.2
HLA-A*02:06	1	398	407	10	QQTIEYIGKI	661.75	3
HLA-A*30:01	1	181	189	9	SGRKGPVVI	663.73	2.2
HLA-A*11:01	1	528	537	10	MKMAEAYGVK	665.83	1.6
HLA-A*30:01	1	247	255	9	QSKSNQLLT	668.85	2.2
HLA-A*02:03	1	446	454	9	MGFGIPSSI	671.7	4.1
HLA-A*68:02	1	118	127	10	DAHCDSLPLV	672.87	1.8
HLA-A*02:03	1	295	304	10	NMALTECDLL	673.55	4.1
HLA-A*02:06	1	129	138	10	FTGQVATPGI	675.29	3.1
HLA-A*30:01	1	515	523	9	RFSHSVFNG	676.46	2.2
HLA-A*30:01	1	95	103	9	SGKTGVVVV	676.68	2.2
HLA-A*32:01	1	446	454	9	MGFGIPSSI	679.46	0.48
HLA-A*02:06	1	364	373	10	VETIEHSDWV	682.22	3.1
HLA-A*23:01	1	45	54	10	LLKENVDYLF	683.83	0.75
HLA-B*15:01	1	503	512	10	MVKQWQDKFF	683.86	1.6
HLA-A*02:03	1	261	270	10	HQIPTVTTLL	684.31	4.1
HLA-A*30:02	1	422	431	10	QMWAAQFYPF	685.91	0.92
HLA-A*30:01	1	72	80	9	KIKHILARH	686.24	2.3
HLA-B*08:01	1	33	41	9	DMRSGSEVL	687.99	0.64
HLA-A*02:06	1	538	547	10	GFLIDKPEQL	688.42	3.1
HLA-A*24:02	1	60	68	9	AVLPLYDTF	688.51	0.53
HLA-A*30:01	1	3	12	10	KTQHEVNQNI	688.67	2.3
HLA-A*02:01	1	229	238	10	SLLKEAKKPV	689.84	2.7
HLA-A*30:01	1	132	140	9	QVATPGIGK	693.69	2.3
HLA-B*44:02	1	18	26	9	AESLELEQL	694.6	0.35
HLA-A*03:01	1	251	260	10	NQLLTQFVNK	695.28	1.3
HLA-A*11:01	1	534	543	10	YGVKGFLIDK	697.94	1.7
HLA-B*58:01	1	518	527	10	HSVFNGQPDF	699	1.2
HLA-B*15:01	1	548	557	10	EEQLDAAFAY	699.9	1.6
HLA-A*30:01	1	553	561	9	AAFAYQGPV	699.96	2.3
HLA-A*30:01	1	285	293	9	MGGMHGSYA	701.35	2.3
HLA-A*02:06	1	444	453	10	GTMGFGIPSS	705.42	3.2
HLA-A*68:02	1	233	241	9	EAKKPVVLA	707.47	1.9
HLA-B*35:01	1	519	527	9	SVFNGQPDF	709.63	0.6
HLA-B*35:01	1	526	534	9	DFMKMAEAY	709.87	0.6
HLA-A*30:02	1	249	257	9	KSNQLLTQF	710.34	0.95
HLA-A*02:06	1	111	119	9	NVMTGITDA	710.41	3.2
HLA-A*30:02	1	479	487	9	QEMALLPEY	710.76	0.95
HLA-A*30:02	1	549	557	9	EQLDAAFAY	711.26	0.95
HLA-A*30:01	1	93	102	10	RVSGKTGVVV	713.16	2.3
HLA-A*68:02	1	52	60	9	YLFGYPGGA	714.72	1.9
HLA-B*15:01	1	435	443	9	GQWVTSGGL	716.59	1.7
HLA-A*02:06	1	54	62	9	FGYPGGAVL	720.19	3.2
HLA-A*30:01	1	175	184	10	AFHVANSGRK	721.65	2.3
HLA-B*58:01	1	60	68	9	AVLPLYDTF	722.46	1.2
HLA-A*26:01	1	476	484	9	MTNQEMALL	727.08	0.22
HLA-A*68:02	1	445	454	10	TMGFGIPSSI	730.44	1.9
HLA-A*31:01	1	507	515	9	WQDKFFNQR	731.52	2.5
HLA-B*07:02	1	56	65	10	YPGGAVLPLY	732.63	0.81
HLA-A*68:02	1	392	401	10	QVFCKPQQTI	735.42	1.9
HLA-A*02:03	1	125	133	9	PLVVFTGQV	735.67	4.3
HLA-A*30:01	1	444	452	9	GTMGFGIPS	737.55	2.4
HLA-B*58:01	1	581	589	9	KSNHEMEGL	737.81	1.2
HLA-A*30:01	1	241	249	9	AGAGINQSK	738.88	2.4
HLA-B*07:02	1	135	143	9	TPGIGKDAF	738.92	0.81
HLA-B*35:01	1	143	151	9	FQEADILSM	739.34	0.63
HLA-B*53:01	1	568	576	9	SPTEAVTPM	745.75	0.34
HLA-A*02:03	1	523	531	9	GQPDFMKMA	745.92	4.4
HLA-B*15:01	1	502	511	10	GMVKQWQDKF	748.12	1.7
HLA-A*30:02	1	44	52	9	ALLKENVDY	749.89	1
HLA-B*51:01	1	429	438	10	YPFKNHGQWV	750.51	0.09
HLA-B*40:01	1	42	50	9	VEALLKENV	752.35	0.55
HLA-B*08:01	1	70	78	9	DGKIKHILA	754.65	0.7
HLA-A*31:01	1	174	183	10	EAFHVANSGR	757.17	2.6
HLA-B*07:02	1	12	21	10	IDPLKMAESL	761.73	0.82
HLA-A*02:06	1	116	124	9	ITDAHCDSL	765.63	3.3
HLA-A*30:01	1	29	37	9	KTLNDMRSG	769.32	2.4
HLA-A*30:01	1	29	38	10	KTLNDMRSGS	769.72	2.4
HLA-B*08:01	1	423	431	9	MWAAQFYPF	770.02	0.7
HLA-B*15:01	1	54	62	9	FGYPGGAVL	772.62	1.7
HLA-A*30:01	1	316	325	10	ASKPDAFAPN	778.09	2.4
HLA-B*58:01	1	446	454	9	MGFGIPSSI	778.91	1.3
HLA-A*32:01	1	503	511	9	MVKQWQDKF	779.41	0.52
HLA-A*02:01	1	124	133	10	LPLVVFTGQV	783.35	2.9
HLA-A*26:01	1	438	446	9	VTSGGLGTM	785.1	0.24
HLA-B*15:01	1	479	487	9	QEMALLPEY	786.84	1.8
HLA-B*07:02	1	191	200	10	FPKDMGVLAT	788.79	0.83
HLA-A*02:06	1	196	204	9	GVLATNVDL	789.2	3.4
HLA-A*23:01	1	68	77	10	FYDGKIKHIL	790.87	0.82
HLA-B*15:01	1	513	522	10	NQRFSHSVFN	791.51	1.8
HLA-A*02:06	1	495	504	10	LINNGTLGMV	798.48	3.4
HLA-A*02:06	1	298	307	10	LTECDLLINL	803.56	3.4
HLA-B*58:01	1	340	349	10	KVIHVDLGII	807.36	1.3
HLA-A*02:06	1	446	454	9	MGFGIPSSI	809.1	3.4
HLA-A*30:02	1	529	537	9	KMAEAYGVK	809.1	1.2
HLA-A*11:01	1	84	93	10	AVHAAEGYAR	812.28	1.8
HLA-B*07:02	1	191	199	9	FPKDMGVLA	815.03	0.84
HLA-A*68:01	1	332	340	9	DIDPSEINK	815.18	2.8
HLA-A*11:01	1	184	193	10	KGPVVIDFPK	815.3	1.8
HLA-A*31:01	1	149	157	9	LSMTSPITK	817.09	2.7
HLA-A*30:01	1	454	463	10	IGAKLANPDK	818.8	2.5
HLA-B*51:01	1	124	133	10	LPLVVFTGQV	819.16	0.11
HLA-B*35:01	1	422	431	10	QMWAAQFYPF	819.97	0.66
HLA-A*02:03	1	511	520	10	FFNQRFSHSV	820.59	4.6
HLA-B*35:01	1	481	489	9	MALLPEYGL	821.38	0.66
HLA-A*02:01	1	314	323	10	RLASKPDAFA	823.42	2.9
HLA-A*11:01	1	155	163	9	ITKQNYQVK	827.87	1.8
HLA-B*15:01	1	527	535	9	FMKMAEAYG	829.69	1.8
HLA-A*31:01	1	226	235	10	TFISLLKEAK	829.93	2.7
HLA-A*30:01	1	97	105	9	KTGVVVVTS	830.35	2.6
HLA-A*11:01	1	227	236	10	FISLLKEAKK	830.35	1.9
HLA-A*02:03	1	468	476	9	FVGDGGFQM	830.82	4.6
HLA-A*68:02	1	340	348	9	KVIHVDLGI	830.84	2
HLA-A*68:02	1	568	577	10	SPTEAVTPMV	832.4	2
HLA-A*02:06	1	193	202	10	KDMGVLATNV	832.67	3.5
HLA-A*03:01	1	424	432	9	WAAQFYPFK	832.86	1.4
HLA-A*32:01	1	340	349	10	KVIHVDLGII	833.26	0.55
HLA-A*68:02	1	512	520	9	FNQRFSHSV	834.14	2
HLA-A*11:01	1	65	74	10	YDTFYDGKIK	835.39	1.9
HLA-A*02:01	1	557	566	10	YQGPVLIEVR	835.59	3
HLA-A*02:01	1	553	561	9	AAFAYQGPV	838.62	3
HLA-B*15:01	1	44	52	9	ALLKENVDY	839.31	1.8
HLA-A*30:02	1	269	277	9	LLGLGAVPY	840.8	1.2
HLA-A*02:03	1	398	407	10	QQTIEYIGKI	841.2	4.6
HLA-A*02:06	1	539	548	10	FLIDKPEQLE	841.88	3.5
HLA-A*02:06	1	257	265	9	FVNKHQIPT	843.77	3.5
HLA-A*68:01	1	48	56	9	ENVDYLFGY	856.22	2.8
HLA-A*02:03	1	129	138	10	FTGQVATPGI	858.32	4.7
HLA-B*35:01	1	269	277	9	LLGLGAVPY	861.15	0.68
HLA-A*68:02	1	171	179	9	IVHEAFHVA	861.76	2.1
HLA-A*30:01	1	154	163	10	PITKQNYQVK	862.51	2.6
HLA-A*03:01	1	573	581	9	VTPMVPSGK	863.91	1.5
HLA-B*58:01	1	290	298	9	GSYASNMAL	866.84	1.4
HLA-A*02:03	1	441	450	10	GGLGTMGFGI	868.36	4.7
HLA-A*02:03	1	148	156	9	ILSMTSPIT	869.51	4.7
HLA-B*53:01	1	218	227	10	EPENKDIDTF	872.48	0.38
HLA-A*02:03	1	557	566	10	YQGPVLIEVR	876.57	4.7
HLA-A*02:01	1	280	288	9	TLFLGMGGM	878.92	3
HLA-A*24:02	1	68	77	10	FYDGKIKHIL	881.06	0.61
HLA-A*02:01	1	146	155	10	ADILSMTSPI	884.61	3.1
HLA-A*02:06	1	339	348	10	NKVIHVDLGI	886.37	3.7
HLA-A*33:01	1	509	518	10	DKFFNQRFSH	887.09	1.3
HLA-A*02:06	1	290	298	9	GSYASNMAL	889.76	3.7
HLA-A*02:01	1	267	275	9	TTLLGLGAV	890.22	3.1
HLA-A*02:06	1	195	204	10	MGVLATNVDL	891.7	3.7
HLA-A*33:01	1	345	354	10	DLGIIADCKR	893.48	1.3
HLA-A*02:06	1	296	304	9	MALTECDLL	894.58	3.7
HLA-A*02:01	1	441	450	10	GGLGTMGFGI	895.66	3.1
HLA-B*35:01	1	54	62	9	FGYPGGAVL	900.07	0.69
HLA-A*02:03	1	475	483	9	QMTNQEMAL	900.08	4.8
HLA-B*15:01	1	248	257	10	SKSNQLLTQF	902.97	1.9
HLA-A*02:06	1	445	454	10	TMGFGIPSSI	903.8	3.7
HLA-A*68:02	1	265	274	10	TVTTLLGLGA	906.39	2.1
HLA-B*40:01	1	222	230	9	KDIDTFISL	909.46	0.64
HLA-B*35:01	1	151	160	10	MTSPITKQNY	910.78	0.7
HLA-A*02:01	1	261	269	9	HQIPTVTTL	912.28	3.1
HLA-A*33:01	1	423	431	9	MWAAQFYPF	914.23	1.3
HLA-B*15:01	1	530	539	10	MAEAYGVKGF	915.12	1.9
HLA-A*68:02	1	188	197	10	VIDFPKDMGV	915.78	2.2
HLA-B*58:01	1	273	282	10	GAVPYEDTLF	916.48	1.4
HLA-A*68:02	1	448	456	9	FGIPSSIGA	919.26	2.2
HLA-B*57:01	1	249	258	10	KSNQLLTQFV	919.38	0.8
HLA-A*32:01	1	421	429	9	HQMWAAQFY	927.43	0.61
HLA-A*23:01	1	420	428	9	QHQMWAAQF	927.44	0.89
HLA-A*33:01	1	155	164	10	ITKQNYQVKR	930.7	1.3
HLA-B*08:01	1	512	520	9	FNQRFSHSV	936.14	0.82
HLA-A*02:01	1	51	60	10	DYLFGYPGGA	937.11	3.1
HLA-A*26:01	1	437	446	10	WVTSGGLGTM	937.23	0.27
HLA-A*68:02	1	91	100	10	YARVSGKTGV	939.12	2.2
HLA-B*57:01	1	296	305	10	MALTECDLLI	939.25	0.82
HLA-B*57:01	1	476	484	9	MTNQEMALL	950.65	0.83
HLA-A*30:02	1	57	65	9	PGGAVLPLY	954.93	1.3
HLA-A*02:01	1	421	430	10	HQMWAAQFYP	955.94	3.2
HLA-A*02:06	1	280	288	9	TLFLGMGGM	957.01	3.8
HLA-B*44:03	1	277	285	9	YEDTLFLGM	959.52	0.45
HLA-A*02:06	1	457	465	9	KLANPDKTV	960.23	3.9
HLA-A*31:01	1	155	163	9	ITKQNYQVK	960.39	2.9
HLA-A*30:01	1	432	440	9	KNHGQWVTS	967.31	2.9
HLA-B*15:01	1	45	53	9	LLKENVDYL	968.19	2
HLA-A*02:03	1	103	112	10	VTSGPGATNV	970.48	5
HLA-B*44:03	1	18	26	9	AESLELEQL	970.98	0.45
HLA-A*02:01	1	193	202	10	KDMGVLATNV	975.46	3.2
HLA-A*02:06	1	108	116	9	GATNVMTGI	975.98	3.9
HLA-A*31:01	1	252	260	9	QLLTQFVNK	976.17	2.9
HLA-B*07:02	1	93	101	9	RVSGKTGVV	977.8	0.93
HLA-B*53:01	1	263	271	9	IPTVTTLLG	979.51	0.43
HLA-A*02:01	1	295	304	10	NMALTECDLL	988.48	3.2
HLA-A*03:01	1	60	69	10	AVLPLYDTFY	992.35	1.6
HLA-B*08:01	1	230	239	10	LLKEAKKPVV	999.14	0.86
HLA-B*08:01	1	378	387	10	NNKQKHPFKL	1003.64	0.86
HLA-A*02:03	1	282	290	9	FLGMGGMHG	1004.92	5
HLA-A*02:03	1	108	116	9	GATNVMTGI	1005.81	5.1
HLA-B*08:01	1	513	521	9	NQRFSHSVF	1010.07	0.86
HLA-A*30:01	1	258	266	9	VNKHQIPTV	1014.61	3
HLA-A*02:03	1	341	349	9	VIHVDLGII	1014.66	5.1
HLA-A*02:01	1	475	483	9	QMTNQEMAL	1014.77	3.3
HLA-A*02:03	1	236	245	10	KPVVLAGAGI	1014.79	5.1
HLA-B*07:02	1	153	162	10	SPITKQNYQV	1024.45	0.97
HLA-A*68:01	1	148	157	10	ILSMTSPITK	1024.76	3.1
HLA-A*30:02	1	519	527	9	SVFNGQPDF	1027.14	1.4
HLA-B*40:01	1	298	307	10	LTECDLLINL	1028.66	0.69
HLA-B*15:01	1	437	446	10	WVTSGGLGTM	1029.19	2.1
HLA-A*02:03	1	495	503	9	LINNGTLGM	1032.5	5.1
HLA-A*68:02	1	41	50	10	LVEALLKENV	1033.8	2.3
HLA-A*68:02	1	519	528	10	SVFNGQPDFM	1045.29	2.4
HLA-A*68:02	1	539	547	9	FLIDKPEQL	1048.94	2.4
HLA-A*26:01	1	280	288	9	TLFLGMGGM	1053.32	0.29
HLA-A*31:01	1	509	518	10	DKFFNQRFSH	1054.11	3.1
HLA-B*15:01	1	438	446	9	VTSGGLGTM	1054.92	2.1
HLA-A*68:02	1	444	452	9	GTMGFGIPS	1055.43	2.4
HLA-A*02:01	1	495	504	10	LINNGTLGMV	1060.51	3.3
HLA-A*03:01	1	529	538	10	KMAEAYGVKG	1061.28	1.6
HLA-B*53:01	1	446	454	9	MGFGIPSSI	1064.33	0.47
HLA-A*02:03	1	92	101	10	ARVSGKTGVV	1065.6	5.2
HLA-B*35:01	1	191	200	10	FPKDMGVLAT	1068.91	0.79
HLA-A*30:01	1	515	524	10	RFSHSVFNGQ	1068.93	3.1
HLA-A*68:01	1	131	140	10	GQVATPGIGK	1077.98	3.2
HLA-A*02:06	1	355	364	10	FLECLNDKNV	1080.75	4.1
HLA-A*02:03	1	4	12	9	TQHEVNQNI	1081.25	5.2
HLA-A*02:03	1	445	453	9	TMGFGIPSS	1082.37	5.3
HLA-B*44:03	1	299	307	9	TECDLLINL	1091.54	0.5
HLA-B*44:03	1	546	555	10	QLEEQLDAAF	1091.89	0.5
HLA-B*44:02	1	546	555	10	QLEEQLDAAF	1097.14	0.51
HLA-B*58:01	1	289	298	10	HGSYASNMAL	1097.78	1.6
HLA-A*68:02	1	468	476	9	FVGDGGFQM	1098.11	2.4
HLA-A*02:06	1	468	477	10	FVGDGGFQMT	1102.4	4.2
HLA-A*03:01	1	372	380	9	WVKHCQNNK	1106.57	1.7
HLA-A*02:03	1	449	458	10	GIPSSIGAKL	1108.01	5.3
HLA-A*02:03	1	365	373	9	ETIEHSDWV	1110.21	5.3
HLA-B*40:01	1	80	88	9	HEQGAVHAA	1111.6	0.73
HLA-A*02:03	1	480	489	10	EMALLPEYGL	1111.98	5.3
HLA-A*11:01	1	151	160	10	MTSPITKQNY	1114.79	2.2
HLA-A*32:01	1	445	454	10	TMGFGIPSSI	1114.79	0.69
HLA-A*02:03	1	406	414	9	KITNGEAIV	1117.08	5.3
HLA-A*03:01	1	534	543	10	YGVKGFLIDK	1119.12	1.7
HLA-A*02:03	1	265	274	10	TVTTLLGLGA	1119.72	5.3
HLA-A*31:01	1	424	432	9	WAAQFYPFK	1124.01	3.2
HLA-A*30:01	1	252	260	9	QLLTQFVNK	1124.44	3.2
HLA-A*02:06	1	519	528	10	SVFNGQPDFM	1126.64	4.3
HLA-B*58:01	1	296	304	9	MALTECDLL	1131.93	1.6
HLA-A*68:02	1	122	130	9	DSLPLVVFT	1132.77	2.5
HLA-A*32:01	1	261	269	9	HQIPTVTTL	1138.31	0.71
HLA-B*15:01	1	289	298	10	HGSYASNMAL	1138.36	2.2
HLA-B*44:03	1	421	429	9	HQMWAAQFY	1142.16	0.52
HLA-A*02:01	1	457	466	10	KLANPDKTVV	1164.06	3.5
HLA-B*07:02	1	236	244	9	KPVVLAGAG	1165.49	1.2
HLA-A*68:02	1	206	215	10	DEINIPGYEV	1172.12	2.5
HLA-A*23:01	1	303	311	9	LLINLGSRF	1176.56	1.2
HLA-A*68:02	1	315	323	9	LASKPDAFA	1180.94	2.5
HLA-A*03:01	1	502	510	9	GMVKQWQDK	1183.09	1.7
HLA-A*01:01	1	204	213	10	LCDEINIPGY	1183.78	0.38
HLA-A*03:01	1	161	170	10	QVKRVEDIPK	1190.87	1.7
HLA-B*08:01	1	527	536	10	FMKMAEAYGV	1192.91	1
HLA-B*40:01	1	38	47	10	SEVLVEALLK	1201.72	0.77
HLA-A*02:06	1	443	452	10	LGTMGFGIPS	1207.18	4.4
HLA-B*44:02	1	416	424	9	TDVGQHQMW	1216.77	0.57
HLA-B*08:01	1	45	53	9	LLKENVDYL	1220.45	1.2
HLA-B*57:01	1	422	431	10	QMWAAQFYPF	1221.48	0.98
HLA-A*30:01	1	155	164	10	ITKQNYQVKR	1227.35	3.4
HLA-B*08:01	1	429	438	10	YPFKNHGQWV	1230.58	1.2
HLA-B*44:02	1	218	227	10	EPENKDIDTF	1233.55	0.58
HLA-A*26:01	1	564	573	10	EVRISPTEAV	1233.9	0.33
HLA-A*02:06	1	488	496	9	GLDVKIVLI	1233.99	4.5
HLA-A*02:06	1	494	503	10	VLINNGTLGM	1234.26	4.5
HLA-A*30:01	1	314	323	10	RLASKPDAFA	1234.51	3.4
HLA-A*02:01	1	435	443	9	GQWVTSGGL	1235.75	3.6
HLA-A*02:01	1	358	367	10	CLNDKNVETI	1236.23	3.6
HLA-A*31:01	1	557	566	10	YQGPVLIEVR	1236.25	3.3
HLA-A*68:02	1	296	305	10	MALTECDLLI	1242.78	2.6
HLA-A*68:02	1	111	119	9	NVMTGITDA	1243.16	2.6
HLA-A*11:01	1	398	406	9	QQTIEYIGK	1244.14	2.3
HLA-A*68:02	1	437	446	10	WVTSGGLGTM	1246.06	2.6
HLA-A*02:01	1	475	484	10	QMTNQEMALL	1247.59	3.7
HLA-B*35:01	1	495	503	9	LINNGTLGM	1251.1	0.86
HLA-A*02:06	1	265	274	10	TVTTLLGLGA	1256.83	4.6
HLA-B*15:01	1	303	312	10	LLINLGSRFD	1257.36	2.4
HLA-A*11:01	1	7	16	10	EVNQNIDPLK	1257.44	2.3
HLA-A*31:01	1	305	314	10	INLGSRFDDR	1259.47	3.4
HLA-B*07:02	1	274	283	10	AVPYEDTLFL	1264.58	1.3
HLA-A*68:02	1	337	346	10	EINKVIHVDL	1264.63	2.6
HLA-A*02:06	1	255	263	9	TQFVNKHQI	1271.08	4.6
HLA-A*02:01	1	340	349	10	KVIHVDLGII	1279.94	3.7
HLA-A*11:01	1	310	318	9	RFDDRLASK	1283.46	2.3
HLA-B*44:03	1	420	429	10	QHQMWAAQFY	1284.52	0.56
HLA-A*68:02	1	220	228	9	ENKDIDTFI	1284.56	2.7
HLA-B*15:01	1	347	355	9	GIIADCKRF	1287.59	2.4
HLA-A*02:06	1	222	230	9	KDIDTFISL	1287.83	4.6
HLA-A*24:02	1	532	541	10	EAYGVKGFLI	1290.14	0.77
HLA-A*31:01	1	520	529	10	VFNGQPDFMK	1290.33	3.4
HLA-A*68:02	1	261	270	10	HQIPTVTTLL	1292.32	2.7
HLA-A*02:03	1	85	94	10	VHAAEGYARV	1293.81	5.8
HLA-A*68:02	1	399	408	10	QTIEYIGKIT	1297.3	2.7
HLA-A*68:02	1	443	452	10	LGTMGFGIPS	1297.3	2.7
HLA-A*01:01	1	116	124	9	ITDAHCDSL	1297.89	0.4
HLA-A*02:03	1	239	248	10	VLAGAGINQS	1299	5.8
HLA-B*44:02	1	277	285	9	YEDTLFLGM	1299.84	0.61
HLA-A*30:01	1	340	348	9	KVIHVDLGI	1300.9	3.6
HLA-A*30:01	1	404	412	9	IGKITNGEA	1302.23	3.6
HLA-A*68:01	1	38	47	10	SEVLVEALLK	1305.31	3.5
HLA-B*53:01	1	567	576	10	ISPTEAVTPM	1305.63	0.56
HLA-B*58:01	1	3	12	10	KTQHEVNQNI	1305.96	1.8
HLA-A*02:06	1	336	344	9	SEINKVIHV	1308.86	4.7
HLA-A*30:02	1	284	293	10	GMGGMHGSYA	1322.27	1.7
HLA-A*03:01	1	310	318	9	RFDDRLASK	1327.14	1.8
HLA-B*35:01	1	428	437	10	FYPFKNHGQW	1327.46	0.89
HLA-A*26:01	1	167	176	10	DIPKIVHEAF	1328.5	0.34
HLA-B*53:01	1	296	305	10	MALTECDLLI	1328.88	0.57
HLA-A*02:06	1	41	50	10	LVEALLKENV	1330.68	4.7
HLA-A*11:01	1	240	249	10	LAGAGINQSK	1333.75	2.3
HLA-B*07:02	1	574	582	9	TPMVPSGKS	1340.98	1.3
HLA-A*30:01	1	94	103	10	VSGKTGVVVV	1341.3	3.7
HLA-A*02:03	1	110	119	10	TNVMTGITDA	1343.65	5.9
HLA-A*68:02	1	528	536	9	MKMAEAYGV	1348.99	2.7
HLA-B*15:01	1	52	61	10	YLFGYPGGAV	1351.56	2.5
HLA-A*11:01	1	155	164	10	ITKQNYQVKR	1353.99	2.4
HLA-A*68:01	1	516	524	9	FSHSVFNGQ	1355.7	3.5
HLA-A*68:01	1	70	79	10	DGKIKHILAR	1362.69	3.5
HLA-A*31:01	1	510	519	10	KFFNQRFSHS	1364.13	3.5
HLA-A*68:02	1	438	446	9	VTSGGLGTM	1369.93	2.8
HLA-A*02:06	1	123	131	9	SLPLVVFTG	1371.62	4.8
HLA-A*32:01	1	399	407	9	QTIEYIGKI	1374.49	0.8
HLA-A*31:01	1	372	380	9	WVKHCQNNK	1375.77	3.5
HLA-B*40:01	1	484	493	10	LPEYGLDVKI	1377.45	0.83
HLA-A*68:01	1	535	543	9	GVKGFLIDK	1377.65	3.6
HLA-A*30:01	1	35	44	10	RSGSEVLVEA	1380.27	3.7
HLA-A*02:01	1	143	151	9	FQEADILSM	1380.45	3.8
HLA-A*02:06	1	512	520	9	FNQRFSHSV	1381.62	4.8
HLA-A*31:01	1	346	354	9	LGIIADCKR	1383.29	3.5
HLA-A*11:01	1	520	529	10	VFNGQPDFMK	1387.41	2.4
HLA-B*15:01	1	445	454	10	TMGFGIPSSI	1388.15	2.5
HLA-B*35:01	1	141	149	9	DAFQEADIL	1388.87	0.91
HLA-A*02:03	1	249	258	10	KSNQLLTQFV	1389.2	6
HLA-B*51:01	1	320	329	10	DAFAPNAKIV	1396.71	0.18
HLA-A*02:03	1	492	501	10	KIVLINNGTL	1398.2	6
HLA-A*24:02	1	55	64	10	GYPGGAVLPL	1401.08	0.82
HLA-A*30:01	1	184	193	10	KGPVVIDFPK	1406.76	3.8
HLA-A*02:01	1	358	366	9	CLNDKNVET	1410.02	3.9
HLA-A*30:01	1	573	581	9	VTPMVPSGK	1410.33	3.8
HLA-A*30:01	1	157	165	9	KQNYQVKRV	1410.69	3.8
HLA-B*44:03	1	549	557	9	EQLDAAFAY	1414.44	0.6
HLA-A*02:01	1	76	85	10	ILARHEQGAV	1420.68	3.9
HLA-B*44:03	1	218	227	10	EPENKDIDTF	1422.23	0.6
HLA-A*02:06	1	124	133	10	LPLVVFTGQV	1423.4	4.9
HLA-A*68:02	1	108	116	9	GATNVMTGI	1428.02	2.9
HLA-A*32:01	1	170	178	9	KIVHEAFHV	1428.45	0.83
HLA-A*31:01	1	184	193	10	KGPVVIDFPK	1428.87	3.6
HLA-A*68:01	1	371	380	10	DWVKHCQNNK	1429.81	3.6
HLA-A*02:03	1	263	272	10	IPTVTTLLGL	1430.52	6.1
HLA-A*68:01	1	345	353	9	DLGIIADCK	1431.13	3.6
HLA-B*44:03	1	547	555	9	LEEQLDAAF	1431.75	0.61
HLA-A*02:03	1	137	146	10	GIGKDAFQEA	1433.23	6.1
HLA-B*15:01	1	142	151	10	AFQEADILSM	1435.56	2.6
HLA-A*30:01	1	138	146	9	IGKDAFQEA	1435.73	3.9
HLA-A*30:01	1	308	317	10	GSRFDDRLAS	1436.52	3.9
HLA-A*30:01	1	534	543	10	YGVKGFLIDK	1438.17	3.9
HLA-A*03:01	1	483	492	10	LLPEYGLDVK	1438.86	1.9
HLA-B*35:01	1	503	511	9	MVKQWQDKF	1444.75	0.94
HLA-A*23:01	1	532	541	10	EAYGVKGFLI	1446.85	1.3
HLA-B*40:01	1	479	487	9	QEMALLPEY	1460.55	0.87
HLA-A*02:03	1	392	401	10	QVFCKPQQTI	1461.82	6.1
HLA-A*30:02	1	72	80	9	KIKHILARH	1462.29	1.8
HLA-A*11:01	1	88	97	10	AEGYARVSGK	1463.59	2.5
HLA-A*68:02	1	104	112	9	TSGPGATNV	1463.97	2.9
HLA-A*30:02	1	438	446	9	VTSGGLGTM	1464.46	1.8
HLA-B*57:01	1	499	508	10	GTLGMVKQWQ	1466.9	1.2
HLA-B*57:01	1	429	437	9	YPFKNHGQW	1469.05	1.2
HLA-B*15:01	1	32	41	10	NDMRSGSEVL	1470.59	2.6
HLA-A*02:06	1	36	44	9	SGSEVLVEA	1477.16	5
HLA-A*02:03	1	260	269	10	KHQIPTVTTL	1481.34	6.2
HLA-B*53:01	1	296	304	9	MALTECDLL	1481.35	0.62
HLA-A*68:02	1	118	126	9	DAHCDSLPL	1485.49	2.9
HLA-A*02:03	1	339	348	10	NKVIHVDLGI	1487.08	6.2
HLA-B*35:01	1	296	304	9	MALTECDLL	1487.87	0.96
HLA-A*11:01	1	372	380	9	WVKHCQNNK	1496.14	2.5
HLA-A*30:01	1	377	386	10	QNNKQKHPFK	1505.9	4
HLA-A*33:01	1	226	235	10	TFISLLKEAK	1505.98	1.7
HLA-A*68:02	1	199	208	10	ATNVDLCDEI	1517.69	3
HLA-A*30:01	1	228	236	9	ISLLKEAKK	1517.89	4
HLA-B*44:02	1	420	429	10	QHQMWAAQFY	1520.14	0.68
HLA-A*02:03	1	91	100	10	YARVSGKTGV	1524.28	6.3
HLA-A*24:02	1	68	76	9	FYDGKIKHI	1532.91	0.87
HLA-A*02:03	1	197	205	9	VLATNVDLC	1536.91	6.3
HLA-A*03:01	1	63	72	10	PLYDTFYDGK	1539.02	2
HLA-B*35:01	1	530	539	10	MAEAYGVKGF	1540.16	0.98
HLA-A*32:01	1	476	484	9	MTNQEMALL	1544.95	0.87
HLA-A*24:02	1	45	54	10	LLKENVDYLF	1554.24	0.88
HLA-B*51:01	1	429	437	9	YPFKNHGQW	1554.93	0.2
HLA-A*02:06	1	222	231	10	KDIDTFISLL	1564.41	5.2
HLA-A*11:01	1	502	510	9	GMVKQWQDK	1564.48	2.6
HLA-B*44:02	1	421	429	9	HQMWAAQFY	1569.68	0.69
HLA-A*02:06	1	492	501	10	KIVLINNGTL	1574.46	5.2
HLA-A*32:01	1	45	54	10	LLKENVDYLF	1574.7	0.89
HLA-B*07:02	1	77	85	9	LARHEQGAV	1578.08	1.4
HLA-B*57:01	1	3	12	10	KTQHEVNQNI	1579.27	1.3
HLA-B*40:01	1	435	443	9	GQWVTSGGL	1584.91	0.92
HLA-A*24:02	1	420	428	9	QHQMWAAQF	1587.36	0.89
HLA-A*02:03	1	123	131	9	SLPLVVFTG	1587.72	6.4
HLA-B*51:01	1	334	342	9	DPSEINKVI	1588.61	0.21
HLA-A*03:01	1	268	277	10	TLLGLGAVPY	1591.64	2
HLA-B*15:01	1	426	434	9	AQFYPFKNH	1592.23	2.7
HLA-B*35:01	1	83	91	9	GAVHAAEGY	1592.9	1.1
HLA-A*68:01	1	346	354	9	LGIIADCKR	1594.19	3.8
HLA-B*53:01	1	423	431	9	MWAAQFYPF	1596.44	0.66
HLA-A*02:03	1	41	50	10	LVEALLKENV	1597.59	6.4
HLA-A*02:03	1	32	41	10	NDMRSGSEVL	1607.88	6.5
HLA-A*01:01	1	61	69	9	VLPLYDTFY	1609.08	0.47
HLA-A*30:01	1	340	349	10	KVIHVDLGII	1614.76	4.2
HLA-A*11:01	1	483	492	10	LLPEYGLDVK	1618.98	2.6
HLA-A*68:01	1	224	232	9	IDTFISLLK	1620.72	3.8
HLA-B*07:02	1	450	459	10	IPSSIGAKLA	1622.19	1.5
HLA-A*30:01	1	564	572	9	EVRISPTEA	1623.89	4.2
HLA-A*03:01	1	149	158	10	LSMTSPITKQ	1629.15	2.1
HLA-A*30:01	1	446	454	9	MGFGIPSSI	1630.07	4.2
HLA-A*02:03	1	364	373	10	VETIEHSDWV	1632.98	6.5
HLA-A*30:01	1	175	183	9	AFHVANSGR	1636.43	4.2
HLA-B*08:01	1	512	521	10	FNQRFSHSVF	1644.56	1.5
HLA-B*51:01	1	450	458	9	IPSSIGAKL	1646.61	0.21
HLA-A*03:01	1	155	163	9	ITKQNYQVK	1648.29	2.1
HLA-A*68:01	1	421	429	9	HQMWAAQFY	1649.53	3.9
HLA-A*02:03	1	347	356	10	GIIADCKRFL	1652.68	6.6
HLA-A*02:03	1	147	155	9	DILSMTSPI	1655.65	6.6
HLA-A*30:01	1	519	528	10	SVFNGQPDFM	1657.39	4.3
HLA-A*03:01	1	227	236	10	FISLLKEAKK	1661.12	2.1
HLA-A*30:01	1	421	429	9	HQMWAAQFY	1663.62	4.3
HLA-A*02:03	1	290	298	9	GSYASNMAL	1669.41	6.6
HLA-A*68:01	1	175	183	9	AFHVANSGR	1671.94	3.9
HLA-A*23:01	1	55	64	10	GYPGGAVLPL	1676.85	1.5
HLA-B*07:02	1	54	62	9	FGYPGGAVL	1681.21	1.5
HLA-A*02:06	1	127	135	9	VVFTGQVAT	1682.92	5.4
HLA-A*11:01	1	501	510	10	LGMVKQWQDK	1693.15	2.7
HLA-B*57:01	1	518	527	10	HSVFNGQPDF	1693.97	1.4
HLA-A*02:03	1	279	288	10	DTLFLGMGGM	1695	6.7
HLA-B*08:01	1	422	431	10	QMWAAQFYPF	1696.41	1.6
HLA-A*02:06	1	236	245	10	KPVVLAGAGI	1701.34	5.5
HLA-A*02:01	1	160	168	9	YQVKRVEDI	1701.47	4.3
HLA-B*15:01	1	385	394	10	FKLGEEDQVF	1702.85	2.8
HLA-B*08:01	1	56	64	9	YPGGAVLPL	1705.52	1.6
HLA-A*02:03	1	294	303	10	SNMALTECDL	1705.56	6.7
HLA-A*68:01	1	185	193	9	GPVVIDFPK	1707.81	3.9
HLA-A*02:06	1	229	238	10	SLLKEAKKPV	1723.18	5.5
HLA-B*44:02	1	299	307	9	TECDLLINL	1724.19	0.75
HLA-A*02:06	1	249	258	10	KSNQLLTQFV	1727.57	5.5
HLA-A*02:03	1	25	34	10	QLNEKTLNDM	1730.96	6.7
HLA-A*02:01	1	222	231	10	KDIDTFISLL	1733.15	4.3
HLA-A*68:01	1	449	457	9	GIPSSIGAK	1738.73	4
HLA-A*26:01	1	503	511	9	MVKQWQDKF	1739.52	0.41
HLA-B*53:01	1	62	70	9	LPLYDTFYD	1744.36	0.7
HLA-B*15:01	1	59	68	10	GAVLPLYDTF	1746.51	2.8
HLA-A*30:01	1	444	453	10	GTMGFGIPSS	1748.76	4.4
HLA-A*02:01	1	322	331	10	FAPNAKIVHV	1756.88	4.3
HLA-B*44:02	1	547	555	9	LEEQLDAAF	1759.6	0.76
HLA-A*30:01	1	91	100	10	YARVSGKTGV	1764.04	4.5
HLA-B*15:01	1	82	91	10	QGAVHAAEGY	1766.83	2.8
HLA-B*35:01	1	13	21	9	DPLKMAESL	1779.51	1.2
HLA-A*23:01	1	554	563	10	AFAYQGPVLI	1788.43	1.5
HLA-B*35:01	1	548	557	10	EEQLDAAFAY	1789.22	1.2
HLA-A*11:01	1	444	452	9	GTMGFGIPS	1795.35	2.8
HLA-A*02:01	1	45	54	10	LLKENVDYLF	1796.24	4.4
HLA-A*68:01	1	521	529	9	FNGQPDFMK	1796.85	4
HLA-B*58:01	1	530	539	10	MAEAYGVKGF	1797.8	2.2
HLA-B*08:01	1	32	41	10	NDMRSGSEVL	1799.38	1.6
HLA-B*57:01	1	254	263	10	LTQFVNKHQI	1802.34	1.4
HLA-A*02:06	1	199	208	10	ATNVDLCDEI	1803.96	5.7
HLA-A*30:02	1	519	528	10	SVFNGQPDFM	1805.01	2
HLA-B*35:01	1	518	527	10	HSVFNGQPDF	1805.54	1.2
HLA-A*30:01	1	449	457	9	GIPSSIGAK	1806.89	4.6
HLA-A*02:06	1	169	178	10	PKIVHEAFHV	1811.27	5.7
HLA-B*58:01	1	428	437	10	FYPFKNHGQW	1812.62	2.2
HLA-A*30:01	1	89	97	9	EGYARVSGK	1813.8	4.6
HLA-B*15:01	1	546	555	10	QLEEQLDAAF	1816.02	2.9
HLA-A*68:02	1	280	288	9	TLFLGMGGM	1817.99	3.3
HLA-A*02:03	1	262	270	9	QIPTVTTLL	1820.21	6.9
HLA-A*02:06	1	348	356	9	IIADCKRFL	1823.78	5.7
HLA-A*23:01	1	556	565	10	AYQGPVLIEV	1825.64	1.5
HLA-A*30:02	1	553	561	9	AAFAYQGPV	1826.54	2
HLA-A*11:01	1	224	232	9	IDTFISLLK	1826.78	2.8
HLA-B*58:01	1	35	44	10	RSGSEVLVEA	1834.37	2.3
HLA-B*35:01	1	263	271	9	IPTVTTLLG	1835.62	1.2
HLA-B*40:01	1	474	483	10	FQMTNQEMAL	1838.06	1
HLA-B*15:01	1	245	254	10	INQSKSNQLL	1839.2	2.9
HLA-A*30:01	1	249	257	9	KSNQLLTQF	1845.52	4.6
HLA-A*32:01	1	555	563	9	FAYQGPVLI	1847.47	1.2
HLA-A*31:01	1	228	236	9	ISLLKEAKK	1848.33	4.1
HLA-A*02:06	1	277	285	9	YEDTLFLGM	1852.98	5.8
HLA-B*15:01	1	160	168	9	YQVKRVEDI	1853.28	2.9
HLA-B*35:01	1	7	15	9	EVNQNIDPL	1862.71	1.3
HLA-B*08:01	1	325	333	9	NAKIVHVDI	1862.73	1.7
HLA-B*58:01	1	476	485	10	MTNQEMALLP	1867.41	2.3
HLA-A*02:01	1	143	152	10	FQEADILSMT	1870.95	4.5
HLA-A*03:01	1	228	236	9	ISLLKEAKK	1873.32	2.2
HLA-B*53:01	1	13	21	9	DPLKMAESL	1874.54	0.73
HLA-A*02:03	1	437	446	10	WVTSGGLGTM	1876.99	7
HLA-A*03:01	1	448	457	10	FGIPSSIGAK	1881.42	2.2
HLA-A*68:01	1	111	120	10	NVMTGITDAH	1889.73	4.1
HLA-A*31:01	1	501	510	10	LGMVKQWQDK	1892.31	4.2
HLA-A*02:01	1	170	179	10	KIVHEAFHVA	1896.53	4.5
HLA-A*23:01	1	68	76	9	FYDGKIKHI	1899.38	1.6
HLA-B*15:01	1	346	355	10	LGIIADCKRF	1901.85	3
HLA-A*02:03	1	84	92	9	AVHAAEGYA	1901.91	7.1
HLA-A*03:01	1	421	429	9	HQMWAAQFY	1903.62	2.2
HLA-A*02:03	1	33	42	10	DMRSGSEVLV	1909.97	7.1
HLA-B*44:03	1	416	424	9	TDVGQHQMW	1912.35	0.75
HLA-B*53:01	1	395	404	10	CKPQQTIEYI	1915.58	0.74
HLA-B*58:01	1	503	511	9	MVKQWQDKF	1915.87	2.3
HLA-B*15:01	1	434	443	10	HGQWVTSGGL	1916	3
HLA-B*53:01	1	274	283	10	AVPYEDTLFL	1923.62	0.74
HLA-A*30:02	1	93	101	9	RVSGKTGVV	1925.31	2.1
HLA-B*58:01	1	254	263	10	LTQFVNKHQI	1926.66	2.3
HLA-B*58:01	1	17	26	10	MAESLELEQL	1954	2.4
HLA-A*02:03	1	295	303	9	NMALTECDL	1955.05	7.2
HLA-B*15:01	1	567	576	10	ISPTEAVTPM	1957.04	3
HLA-B*57:01	1	340	348	9	KVIHVDLGI	1959.58	1.5
HLA-B*15:01	1	476	484	9	MTNQEMALL	1966.17	3.1
HLA-A*32:01	1	303	311	9	LLINLGSRF	1967.23	1.2
HLA-A*02:06	1	434	443	10	HGQWVTSGGL	1968.92	6
HLA-A*68:02	1	257	265	9	FVNKHQIPT	1972.13	3.5
HLA-A*02:03	1	194	202	9	DMGVLATNV	1980.65	7.2
HLA-B*07:02	1	524	533	10	QPDFMKMAEA	1981.01	1.6
HLA-A*31:01	1	378	386	9	NNKQKHPFK	1981.37	4.3
HLA-B*51:01	1	333	342	10	IDPSEINKVI	1985.58	0.24
HLA-A*30:01	1	162	170	9	VKRVEDIPK	1989.69	4.9
HLA-A*31:01	1	301	310	10	CDLLINLGSR	1990.74	4.3
HLA-B*53:01	1	275	284	10	VPYEDTLFLG	1991.54	0.76
HLA-B*15:01	1	527	536	10	FMKMAEAYGV	1995.68	3.1
HLA-A*31:01	1	85	93	9	VHAAEGYAR	1996.24	4.3
HLA-A*02:01	1	123	131	9	SLPLVVFTG	1996.48	4.6
HLA-B*35:01	1	268	277	10	TLLGLGAVPY	1997.3	1.3
HLA-A*24:02	1	556	565	10	AYQGPVLIEV	1998.32	1.2
HLA-B*57:01	1	59	68	10	GAVLPLYDTF	1999.38	1.5
HLA-B*51:01	1	322	331	10	FAPNAKIVHV	1999.46	0.24
HLA-A*31:01	1	161	170	10	QVKRVEDIPK	2002.67	4.3
HLA-A*30:01	1	513	521	9	NQRFSHSVF	2011.29	5
HLA-A*68:02	1	223	231	9	DIDTFISLL	2016.61	3.5
HLA-B*58:01	1	263	272	10	IPTVTTLLGL	2034.03	2.4
HLA-A*02:01	1	196	204	9	GVLATNVDL	2035.08	4.7
HLA-A*02:06	1	35	44	10	RSGSEVLVEA	2035.77	6.1
HLA-A*02:06	1	487	495	9	YGLDVKIVL	2037.73	6.1
HLA-A*02:03	1	448	456	9	FGIPSSIGA	2039.45	7.4
HLA-A*02:01	1	195	204	10	MGVLATNVDL	2045.06	4.7
HLA-A*02:06	1	60	68	9	AVLPLYDTF	2047.87	6.1
HLA-A*03:01	1	72	80	9	KIKHILARH	2059.96	2.3
HLA-A*68:01	1	66	75	10	DTFYDGKIKH	2060.01	4.3
HLA-A*02:06	1	441	450	10	GGLGTMGFGI	2062.88	6.2
HLA-B*53:01	1	481	489	9	MALLPEYGL	2064.71	0.77
HLA-A*31:01	1	71	79	9	GKIKHILAR	2067.35	4.4
HLA-A*68:02	1	266	274	9	VTTLLGLGA	2067.47	3.6
HLA-A*02:06	1	406	414	9	KITNGEAIV	2078.81	6.2
HLA-B*15:01	1	519	528	10	SVFNGQPDFM	2083.59	3.2
HLA-B*58:01	1	97	106	10	KTGVVVVTSG	2086.36	2.5
HLA-B*58:01	1	439	448	10	TSGGLGTMGF	2086.97	2.5
HLA-A*02:01	1	481	489	9	MALLPEYGL	2087.38	4.7
HLA-A*68:02	1	263	272	10	IPTVTTLLGL	2087.42	3.6
HLA-B*58:01	1	140	149	10	KDAFQEADIL	2089.44	2.5
HLA-A*02:06	1	421	429	9	HQMWAAQFY	2092.22	6.3
HLA-A*30:02	1	48	56	9	ENVDYLFGY	2093.24	2.3
HLA-A*11:01	1	454	463	10	IGAKLANPDK	2093.58	3
HLA-A*30:01	1	316	324	9	ASKPDAFAP	2093.67	5.1
HLA-A*23:01	1	53	62	10	LFGYPGGAVL	2097.98	1.7
HLA-A*02:03	1	444	453	10	GTMGFGIPSS	2098.84	7.5
HLA-A*32:01	1	3	12	10	KTQHEVNQNI	2106.25	1.3
HLA-A*02:06	1	16	24	9	KMAESLELE	2108.54	6.3
HLA-A*68:02	1	475	484	10	QMTNQEMALL	2110.04	3.6
HLA-A*68:02	1	86	95	10	HAAEGYARVS	2110.82	3.6
HLA-A*68:02	1	170	178	9	KIVHEAFHV	2111.66	3.6
HLA-B*15:01	1	313	322	10	DRLASKPDAF	2112.33	3.2
HLA-A*02:01	1	148	156	9	ILSMTSPIT	2112.78	4.8
HLA-B*58:01	1	151	159	9	MTSPITKQN	2114.64	2.5
HLA-A*02:01	1	14	23	10	PLKMAESLEL	2117.54	4.8
HLA-A*02:06	1	157	165	9	KQNYQVKRV	2120.59	6.3
HLA-A*68:01	1	520	529	10	VFNGQPDFMK	2125.26	4.4
HLA-A*30:02	1	548	557	10	EEQLDAAFAY	2128.96	2.3
HLA-A*33:01	1	306	314	9	NLGSRFDDR	2129.77	2.2
HLA-B*15:01	1	394	403	10	FCKPQQTIEY	2132.23	3.2
HLA-B*58:01	1	414	423	10	VTTDVGQHQM	2133.71	2.5
HLA-A*02:06	1	495	503	9	LINNGTLGM	2135.81	6.3
HLA-A*32:01	1	260	269	10	KHQIPTVTTL	2135.91	1.3
HLA-A*30:01	1	101	109	9	VVVTSGPGA	2142.62	5.2
HLA-A*26:01	1	532	540	9	EAYGVKGFL	2144.89	0.49
HLA-A*33:01	1	84	93	10	AVHAAEGYAR	2145.03	2.2
HLA-A*30:02	1	84	92	9	AVHAAEGYA	2146.82	2.3
HLA-B*58:01	1	567	576	10	ISPTEAVTPM	2147.58	2.5
HLA-A*31:01	1	505	514	10	KQWQDKFFNQ	2156.67	4.5
HLA-A*11:01	1	63	72	10	PLYDTFYDGK	2161.15	3.1
HLA-B*44:02	1	410	418	9	GEAIVTTDV	2162.46	0.87
HLA-A*30:01	1	91	99	9	YARVSGKTG	2164.05	5.2
HLA-A*02:03	1	54	62	9	FGYPGGAVL	2170.38	7.6
HLA-A*03:01	1	223	232	10	DIDTFISLLK	2174.94	2.4
HLA-A*02:03	1	303	311	9	LLINLGSRF	2175.98	7.6
HLA-A*11:01	1	420	429	10	QHQMWAAQFY	2176.4	3.1
HLA-A*33:01	1	365	374	10	ETIEHSDWVK	2178.55	2.2
HLA-A*30:01	1	380	389	10	KQKHPFKLGE	2191.5	5.3
HLA-A*68:02	1	250	258	9	SNQLLTQFV	2191.79	3.7
HLA-A*02:06	1	438	446	9	VTSGGLGTM	2195.97	6.4
HLA-A*02:06	1	101	109	9	VVVTSGPGA	2197.13	6.4
HLA-B*15:01	1	419	427	9	GQHQMWAAQ	2205.82	3.3
HLA-A*68:01	1	155	163	9	ITKQNYQVK	2207.76	4.5
HLA-B*53:01	1	135	143	9	TPGIGKDAF	2210.51	0.82
HLA-A*30:02	1	112	120	9	VMTGITDAH	2211.63	2.3
HLA-A*02:06	1	295	304	10	NMALTECDLL	2215.42	6.4
HLA-B*07:02	1	124	133	10	LPLVVFTGQV	2219.18	1.8
HLA-A*11:01	1	268	277	10	TLLGLGAVPY	2223.24	3.1
HLA-A*02:01	1	476	484	9	MTNQEMALL	2232.6	4.9
HLA-B*15:01	1	4	12	9	TQHEVNQNI	2239.95	3.3
HLA-B*15:01	1	553	562	10	AAFAYQGPVL	2240	3.3
HLA-B*57:01	1	503	511	9	MVKQWQDKF	2243.4	1.7
HLA-A*11:01	1	496	505	10	INNGTLGMVK	2246.97	3.2
HLA-A*33:01	1	507	515	9	WQDKFFNQR	2251.88	2.2
HLA-B*51:01	1	54	62	9	FGYPGGAVL	2263.68	0.28
HLA-A*02:03	1	554	563	10	AFAYQGPVLI	2267.46	7.8
HLA-B*44:03	1	38	47	10	SEVLVEALLK	2269.81	0.84
HLA-A*11:01	1	354	362	9	RFLECLNDK	2279.29	3.2
HLA-B*15:01	1	557	565	9	YQGPVLIEV	2283.29	3.4
HLA-B*35:01	1	263	272	10	IPTVTTLLGL	2287.52	1.4
HLA-B*51:01	1	141	149	9	DAFQEADIL	2291.5	0.28
HLA-B*08:01	1	13	21	9	DPLKMAESL	2293.19	2
HLA-A*30:01	1	109	117	9	ATNVMTGIT	2293.51	5.5
HLA-A*02:03	1	435	443	9	GQWVTSGGL	2294.16	7.9
HLA-A*02:01	1	348	356	9	IIADCKRFL	2294.98	5
HLA-A*02:06	1	314	323	10	RLASKPDAFA	2295.33	6.6
HLA-B*08:01	1	69	78	10	YDGKIKHILA	2298.9	2
HLA-A*03:01	1	331	340	10	VDIDPSEINK	2302.14	2.5
HLA-A*68:02	1	298	307	10	LTECDLLINL	2305.58	3.8
HLA-B*53:01	1	333	342	10	IDPSEINKVI	2308.18	0.85
HLA-A*68:02	1	511	520	10	FFNQRFSHSV	2309.48	3.8
HLA-A*02:03	1	552	561	10	DAAFAYQGPV	2311.23	7.9
HLA-B*35:01	1	218	227	10	EPENKDIDTF	2320.25	1.4
HLA-B*58:01	1	29	37	9	KTLNDMRSG	2320.52	2.7
HLA-A*02:01	1	260	269	10	KHQIPTVTTL	2331.85	5.1
HLA-B*15:01	1	53	62	10	LFGYPGGAVL	2345.61	3.4
HLA-B*35:01	1	62	70	9	LPLYDTFYD	2346.55	1.4
HLA-A*30:01	1	1	9	9	MSKTQHEVN	2347.72	5.6
HLA-A*02:03	1	143	151	9	FQEADILSM	2348.51	8
HLA-B*15:01	1	33	41	9	DMRSGSEVL	2350.77	3.4
HLA-B*58:01	1	438	446	9	VTSGGLGTM	2354	2.7
HLA-A*30:01	1	226	235	10	TFISLLKEAK	2357.37	5.6
HLA-B*15:01	1	468	476	9	FVGDGGFQM	2360.2	3.4
HLA-A*26:01	1	86	94	9	HAAEGYARV	2366.03	0.56
HLA-A*02:06	1	9	18	10	NQNIDPLKMA	2369.36	6.7
HLA-A*32:01	1	492	501	10	KIVLINNGTL	2371.36	1.4
HLA-A*30:01	1	572	580	9	AVTPMVPSG	2374.98	5.6
HLA-A*30:02	1	513	521	9	NQRFSHSVF	2378.09	2.5
HLA-B*58:01	1	554	563	10	AFAYQGPVLI	2384.28	2.7
HLA-A*31:01	1	175	184	10	AFHVANSGRK	2389.54	4.7
HLA-A*30:02	1	340	348	9	KVIHVDLGI	2399.83	2.5
HLA-A*02:06	1	85	94	10	VHAAEGYARV	2404.25	6.8
HLA-A*33:01	1	424	432	9	WAAQFYPFK	2405.11	2.3
HLA-B*08:01	1	322	331	10	FAPNAKIVHV	2408.15	2
HLA-A*30:01	1	529	538	10	KMAEAYGVKG	2408.52	5.7
HLA-A*02:03	1	341	350	10	VIHVDLGIIA	2408.75	8.1
HLA-B*15:01	1	539	547	9	FLIDKPEQL	2409.2	3.5
HLA-A*68:01	1	241	249	9	AGAGINQSK	2409.8	4.7
HLA-A*26:01	1	302	311	10	DLLINLGSRF	2414.26	0.56
HLA-A*02:03	1	512	520	9	FNQRFSHSV	2416.01	8.1
HLA-A*68:02	1	531	540	10	AEAYGVKGFL	2418.73	3.9
HLA-B*58:01	1	363	372	10	NVETIEHSDW	2418.91	2.8
HLA-B*15:01	1	246	254	9	NQSKSNQLL	2419.73	3.5
HLA-A*30:01	1	131	140	10	GQVATPGIGK	2427.15	5.7
HLA-B*53:01	1	422	431	10	QMWAAQFYPF	2430.11	0.89
HLA-B*51:01	1	56	64	9	YPGGAVLPL	2436.41	0.29
HLA-A*68:02	1	495	504	10	LINNGTLGMV	2440.23	4
HLA-A*02:03	1	561	569	9	VLIEVRISP	2444.99	8.2
HLA-A*01:01	1	478	487	10	NQEMALLPEY	2452.2	0.67
HLA-B*15:01	1	112	120	9	VMTGITDAH	2458.17	3.5
HLA-A*68:01	1	252	260	9	QLLTQFVNK	2461.34	4.7
HLA-B*57:01	1	60	68	9	AVLPLYDTF	2468	1.8
HLA-A*02:03	1	438	446	9	VTSGGLGTM	2468.35	8.2
HLA-A*30:01	1	290	299	10	GSYASNMALT	2470.2	5.8
HLA-A*30:01	1	267	275	9	TTLLGLGAV	2476.06	5.8
HLA-B*44:02	1	38	47	10	SEVLVEALLK	2479.17	0.97
HLA-A*02:03	1	126	134	9	LVVFTGQVA	2485.48	8.2
HLA-A*02:03	1	519	528	10	SVFNGQPDFM	2485.53	8.2
HLA-B*35:01	1	55	64	10	GYPGGAVLPL	2487.93	1.5
HLA-B*57:01	1	481	489	9	MALLPEYGL	2496.07	1.8
HLA-A*03:01	1	226	235	10	TFISLLKEAK	2497.83	2.6
HLA-B*44:03	1	37	46	10	GSEVLVEALL	2499.23	0.92
HLA-A*68:02	1	33	42	10	DMRSGSEVLV	2508.85	4
HLA-A*32:01	1	386	394	9	KLGEEDQVF	2511.89	1.4
HLA-A*11:01	1	213	222	10	YEVVTEPENK	2512.84	3.4
HLA-A*02:03	1	444	452	9	GTMGFGIPS	2514.15	8.3
HLA-A*02:06	1	564	573	10	EVRISPTEAV	2517.2	7
HLA-A*68:02	1	290	298	9	GSYASNMAL	2529.05	4
HLA-B*51:01	1	532	541	10	EAYGVKGFLI	2532.22	0.3
HLA-A*68:02	1	36	44	9	SGSEVLVEA	2532.69	4
HLA-A*30:01	1	476	484	9	MTNQEMALL	2535.35	5.9
HLA-B*15:01	1	284	293	10	GMGGMHGSYA	2547.75	3.6
HLA-A*30:02	1	423	432	10	MWAAQFYPFK	2552.08	2.6
HLA-A*02:03	1	14	23	10	PLKMAESLEL	2554.9	8.4
HLA-A*01:01	1	414	423	10	VTTDVGQHQM	2554.9	0.69
HLA-A*02:03	1	564	573	10	EVRISPTEAV	2555.06	8.4
HLA-B*53:01	1	503	511	9	MVKQWQDKF	2556.25	0.91
HLA-B*58:01	1	421	429	9	HQMWAAQFY	2560.35	2.9
HLA-A*30:02	1	518	527	10	HSVFNGQPDF	2572.71	2.7
HLA-A*68:02	1	274	283	10	AVPYEDTLFL	2574.57	4.1
HLA-A*68:01	1	571	579	9	EAVTPMVPS	2577.27	4.8
HLA-B*08:01	1	351	359	9	DCKRFLECL	2578.08	2.1
HLA-A*68:02	1	557	565	9	YQGPVLIEV	2580.18	4.1
HLA-B*15:01	1	273	282	10	GAVPYEDTLF	2580.32	3.6
HLA-A*30:01	1	77	85	9	LARHEQGAV	2581.02	6
HLA-A*02:06	1	262	270	9	QIPTVTTLL	2583.11	7.1
HLA-A*02:06	1	445	453	9	TMGFGIPSS	2583.45	7.1
HLA-B*53:01	1	396	404	9	KPQQTIEYI	2587.59	0.93
HLA-A*02:03	1	528	536	9	MKMAEAYGV	2587.78	8.4
HLA-B*57:01	1	29	37	9	KTLNDMRSG	2587.89	1.8
HLA-B*35:01	1	479	487	9	QEMALLPEY	2589.21	1.6
HLA-A*02:06	1	553	562	10	AAFAYQGPVL	2592.01	7.1
HLA-A*30:02	1	426	434	9	AQFYPFKNH	2597.15	2.7
HLA-B*51:01	1	191	199	9	FPKDMGVLA	2599.48	0.31
HLA-A*68:02	1	332	341	10	DIDPSEINKV	2600.92	4.1
HLA-B*08:01	1	511	519	9	FFNQRFSHS	2603.85	2.2
HLA-B*07:02	1	134	143	10	ATPGIGKDAF	2609.4	1.9
HLA-A*11:01	1	332	340	9	DIDPSEINK	2610.82	3.4
HLA-A*31:01	1	148	157	10	ILSMTSPITK	2612.03	5
HLA-A*33:01	1	378	386	9	NNKQKHPFK	2619.73	2.5
HLA-A*68:01	1	476	484	9	MTNQEMALL	2621.32	4.9
HLA-A*02:06	1	246	254	9	NQSKSNQLL	2621.97	7.2
HLA-B*53:01	1	530	539	10	MAEAYGVKGF	2625.35	0.95
HLA-B*51:01	1	118	127	10	DAHCDSLPLV	2629.07	0.32
HLA-A*68:02	1	127	135	9	VVFTGQVAT	2629.3	4.1
HLA-A*68:02	1	174	182	9	EAFHVANSG	2630.63	4.1
HLA-A*68:01	1	251	260	10	NQLLTQFVNK	2631.15	4.9
HLA-A*02:06	1	475	484	10	QMTNQEMALL	2634.65	7.2
HLA-A*31:01	1	353	362	10	KRFLECLNDK	2643.1	5
HLA-B*53:01	1	363	372	10	NVETIEHSDW	2646.51	0.96
HLA-B*35:01	1	292	300	9	YASNMALTE	2646.77	1.6
HLA-A*02:06	1	403	412	10	YIGKITNGEA	2648.46	7.2
HLA-B*08:01	1	379	387	9	NKQKHPFKL	2650.72	2.2
HLA-B*08:01	1	191	199	9	FPKDMGVLA	2651.35	2.2
HLA-B*44:03	1	144	153	10	QEADILSMTS	2669.4	0.97
HLA-A*30:01	1	69	78	10	YDGKIKHILA	2671.05	6.2
HLA-A*02:06	1	457	466	10	KLANPDKTVV	2673.01	7.3
HLA-A*03:01	1	520	529	10	VFNGQPDFMK	2690.04	2.8
HLA-A*03:01	1	65	74	10	YDTFYDGKIK	2698.64	2.8
HLA-A*30:02	1	526	534	9	DFMKMAEAY	2698.91	2.8
HLA-B*51:01	1	263	272	10	IPTVTTLLGL	2704.26	0.33
HLA-A*30:01	1	527	535	9	FMKMAEAYG	2705.49	6.2
HLA-A*32:01	1	392	401	10	QVFCKPQQTI	2711.02	1.5
HLA-A*33:01	1	422	431	10	QMWAAQFYPF	2713.28	2.5
HLA-A*68:02	1	417	426	10	DVGQHQMWAA	2715.57	4.2
HLA-A*11:01	1	132	141	10	QVATPGIGKD	2719.07	3.5
HLA-A*02:01	1	528	536	9	MKMAEAYGV	2723.87	5.5
HLA-A*11:01	1	309	318	10	SRFDDRLASK	2727.09	3.5
HLA-A*02:06	1	475	483	9	QMTNQEMAL	2731.58	7.4
HLA-B*08:01	1	323	331	9	APNAKIVHV	2733.38	2.3
HLA-A*02:01	1	445	453	9	TMGFGIPSS	2737.08	5.5
HLA-B*53:01	1	62	71	10	LPLYDTFYDG	2737.17	0.98
HLA-A*26:01	1	468	476	9	FVGDGGFQM	2737.46	0.62
HLA-B*53:01	1	12	21	10	IDPLKMAESL	2740.58	0.98
HLA-A*02:03	1	30	38	9	TLNDMRSGS	2741.94	8.7
HLA-A*02:06	1	45	54	10	LLKENVDYLF	2749.28	7.4
HLA-A*02:01	1	480	489	10	EMALLPEYGL	2755.38	5.5
HLA-A*30:01	1	496	505	10	INNGTLGMVK	2759.02	6.3
HLA-B*58:01	1	399	407	9	QTIEYIGKI	2760.4	3
HLA-A*02:03	1	222	231	10	KDIDTFISLL	2762.1	8.7
HLA-A*30:01	1	230	238	9	LLKEAKKPV	2770.57	6.4
HLA-B*58:01	1	481	490	10	MALLPEYGLD	2776.54	3
HLA-A*23:01	1	276	285	10	PYEDTLFLGM	2777.2	2
HLA-A*30:01	1	448	457	10	FGIPSSIGAK	2780.39	6.4
HLA-B*15:01	1	340	348	9	KVIHVDLGI	2780.42	3.8
HLA-B*57:01	1	340	349	10	KVIHVDLGII	2781.56	1.9
HLA-A*30:02	1	444	452	9	GTMGFGIPS	2781.68	2.8
HLA-A*26:01	1	549	557	9	EQLDAAFAY	2788.34	0.63
HLA-A*68:02	1	200	208	9	TNVDLCDEI	2790.76	4.3
HLA-B*44:03	1	410	418	9	GEAIVTTDV	2792.39	0.99
HLA-B*51:01	1	296	305	10	MALTECDLLI	2796.92	0.34
HLA-B*07:02	1	460	468	9	NPDKTVVCF	2803.59	2
HLA-B*53:01	1	322	331	10	FAPNAKIVHV	2809.02	1
HLA-A*03:01	1	39	47	9	EVLVEALLK	2813.01	2.8
HLA-A*02:06	1	51	60	10	DYLFGYPGGA	2813.71	7.5
HLA-B*44:02	1	18	27	10	AESLELEQLN	2818.55	1.2
HLA-B*44:03	1	206	215	10	DEINIPGYEV	2827.41	0.99
HLA-A*68:02	1	6	15	10	HEVNQNIDPL	2829.06	4.3
HLA-A*02:06	1	3	12	10	KTQHEVNQNI	2830.29	7.5
HLA-B*08:01	1	160	168	9	YQVKRVEDI	2831.82	2.3
HLA-A*02:06	1	492	500	9	KIVLINNGT	2833.01	7.5
HLA-A*02:01	1	295	303	9	NMALTECDL	2835.83	5.6
HLA-A*03:01	1	227	235	9	FISLLKEAK	2844.99	2.9
HLA-B*44:02	1	37	46	10	GSEVLVEALL	2845.92	1.2
HLA-A*30:01	1	513	522	10	NQRFSHSVFN	2849.15	6.5
HLA-A*02:06	1	103	112	10	VTSGPGATNV	2849.68	7.6
HLA-A*23:01	1	419	428	10	GQHQMWAAQF	2850.72	2
HLA-A*02:03	1	529	538	10	KMAEAYGVKG	2858.17	8.9
HLA-A*30:01	1	289	297	9	HGSYASNMA	2858.94	6.5
HLA-A*68:01	1	557	566	10	YQGPVLIEVR	2871.37	5.1
HLA-A*02:03	1	280	289	10	TLFLGMGGMH	2873.33	8.9
HLA-B*44:02	1	144	153	10	QEADILSMTS	2883.67	1.2
HLA-A*68:02	1	194	202	9	DMGVLATNV	2884.23	4.4
HLA-A*02:01	1	171	179	9	IVHEAFHVA	2885.04	5.7
HLA-A*02:06	1	147	155	9	DILSMTSPI	2886.45	7.6
HLA-A*02:03	1	100	109	10	VVVVTSGPGA	2886.98	8.9
HLA-B*58:01	1	37	46	10	GSEVLVEALL	2895.49	3.1
HLA-B*08:01	1	191	200	10	FPKDMGVLAT	2896.24	2.4
HLA-A*03:01	1	501	510	10	LGMVKQWQDK	2921.07	2.9
HLA-A*31:01	1	534	543	10	YGVKGFLIDK	2921.17	5.3
HLA-A*02:01	1	339	348	10	NKVIHVDLGI	2923.13	5.8
HLA-B*57:01	1	97	106	10	KTGVVVVTSG	2924.9	2
HLA-B*15:01	1	474	482	9	FQMTNQEMA	2926.8	4
HLA-B*40:01	1	143	151	9	FQEADILSM	2929.14	1.5
HLA-A*68:01	1	423	431	9	MWAAQFYPF	2931.04	5.2
HLA-A*30:02	1	314	322	9	RLASKPDAF	2934.15	2.9
HLA-A*68:02	1	45	53	9	LLKENVDYL	2937.26	4.5
HLA-A*02:03	1	112	121	10	VMTGITDAHC	2937.93	9
HLA-B*07:02	1	333	342	10	IDPSEINKVI	2938.82	2.1
HLA-A*30:02	1	290	298	9	GSYASNMAL	2945.03	2.9
HLA-A*02:03	1	546	554	9	QLEEQLDAA	2945.22	9
HLA-A*68:01	1	365	373	9	ETIEHSDWV	2946.46	5.2
HLA-A*11:01	1	344	353	10	VDLGIIADCK	2948.44	3.6
HLA-B*15:01	1	134	143	10	ATPGIGKDAF	2949.34	4
HLA-B*35:01	1	568	577	10	SPTEAVTPMV	2950.39	1.7
HLA-A*02:06	1	93	102	10	RVSGKTGVVV	2950.64	7.7
HLA-A*02:01	1	86	94	9	HAAEGYARV	2956.88	5.8
HLA-A*02:03	1	16	24	9	KMAESLELE	2957.1	9.1
HLA-B*15:01	1	56	65	10	YPGGAVLPLY	2957.64	4
HLA-A*30:01	1	309	318	10	SRFDDRLASK	2958.99	6.7
HLA-A*02:01	1	266	275	10	VTTLLGLGAV	2975.43	5.8
HLA-B*35:01	1	283	292	10	LGMGGMHGSY	2980.29	1.7
HLA-A*30:02	1	528	537	10	MKMAEAYGVK	2983.19	3
HLA-B*40:01	1	364	373	10	VETIEHSDWV	2986.16	1.5
HLA-B*57:01	1	428	437	10	FYPFKNHGQW	2988.17	2
HLA-B*35:01	1	261	269	9	HQIPTVTTL	2989.37	1.7
HLA-A*02:03	1	422	430	9	QMWAAQFYP	2991.7	9.1
HLA-B*44:02	1	42	50	9	VEALLKENV	2997.69	1.3
HLA-B*58:01	1	553	562	10	AAFAYQGPVL	2998.08	3.2
HLA-B*57:01	1	289	298	10	HGSYASNMAL	2999.34	2
HLA-B*40:01	1	246	254	9	NQSKSNQLL	3004.18	1.5
HLA-B*15:01	1	439	448	10	TSGGLGTMGF	3005.23	4
HLA-A*30:02	1	495	503	9	LINNGTLGM	3005.78	3
HLA-A*31:01	1	227	235	9	FISLLKEAK	3016.4	5.4
HLA-B*08:01	1	314	322	9	RLASKPDAF	3016.43	2.4
HLA-A*02:06	1	266	274	9	VTTLLGLGA	3017.31	7.9
HLA-A*30:02	1	152	160	9	TSPITKQNY	3023.23	3
HLA-A*02:03	1	226	234	9	TFISLLKEA	3024.7	9.2
HLA-A*30:02	1	476	484	9	MTNQEMALL	3029.61	3
HLA-A*02:01	1	406	414	9	KITNGEAIV	3030.6	5.9
HLA-A*30:02	1	281	289	9	LFLGMGGMH	3031.25	3
HLA-A*02:03	1	127	135	9	VVFTGQVAT	3034.8	9.2
HLA-B*07:02	1	13	21	9	DPLKMAESL	3046.87	2.1
HLA-A*02:06	1	437	446	10	WVTSGGLGTM	3049.48	7.9
HLA-A*02:03	1	75	84	10	HILARHEQGA	3051.59	9.2
HLA-A*68:01	1	529	537	9	KMAEAYGVK	3052.55	5.3
HLA-A*02:03	1	207	216	10	EINIPGYEVV	3052.58	9.2
HLA-A*03:01	1	354	362	9	RFLECLNDK	3055.26	3
HLA-B*44:03	1	18	27	10	AESLELEQLN	3061.24	1.2
HLA-B*15:01	1	475	483	9	QMTNQEMAL	3066.38	4.1
HLA-A*33:01	1	89	97	9	EGYARVSGK	3075.29	2.7
HLA-A*02:01	1	294	303	10	SNMALTECDL	3078.08	6
HLA-B*07:02	1	290	298	9	GSYASNMAL	3080.15	2.2
HLA-A*30:01	1	553	562	10	AAFAYQGPVL	3083.15	6.9
HLA-A*02:06	1	561	569	9	VLIEVRISP	3084.32	8
HLA-A*02:01	1	492	501	10	KIVLINNGTL	3084.62	6
HLA-A*30:01	1	97	106	10	KTGVVVVTSG	3084.65	6.9
HLA-A*30:01	1	233	241	9	EAKKPVVLA	3089.93	6.9
HLA-A*31:01	1	426	434	9	AQFYPFKNH	3092.2	5.4
HLA-A*30:01	1	72	81	10	KIKHILARHE	3093.41	6.9
HLA-B*08:01	1	147	155	9	DILSMTSPI	3094.78	2.5
HLA-A*33:01	1	510	518	9	KFFNQRFSH	3094.91	2.8
HLA-A*30:02	1	394	403	10	FCKPQQTIEY	3096.96	3.1
HLA-A*02:01	1	261	270	10	HQIPTVTTLL	3100.51	6
HLA-B*40:01	1	261	270	10	HQIPTVTTLL	3102.39	1.5
HLA-B*15:01	1	531	539	9	AEAYGVKGF	3103.77	4.1
HLA-B*35:01	1	383	391	9	HPFKLGEED	3104.91	1.7
HLA-A*02:06	1	418	426	9	VGQHQMWAA	3106.49	8
HLA-A*32:01	1	481	489	9	MALLPEYGL	3107.56	1.7
HLA-A*02:06	1	91	100	10	YARVSGKTGV	3107.87	8
HLA-A*30:01	1	307	316	10	LGSRFDDRLA	3108.54	6.9
HLA-A*02:03	1	126	135	10	LVVFTGQVAT	3116.05	9.3
HLA-A*30:02	1	285	293	9	MGGMHGSYA	3124.93	3.1
HLA-A*32:01	1	553	561	9	AAFAYQGPV	3125.74	1.7
HLA-A*23:01	1	59	68	10	GAVLPLYDTF	3127.4	2.2
HLA-A*02:06	1	511	520	10	FFNQRFSHSV	3130.21	8
HLA-A*02:06	1	267	276	10	TTLLGLGAVP	3132.1	8
HLA-B*08:01	1	527	535	9	FMKMAEAYG	3135.67	2.5
HLA-A*30:01	1	501	510	10	LGMVKQWQDK	3135.9	7
HLA-B*15:01	1	555	563	9	FAYQGPVLI	3140.86	4.2
HLA-B*07:02	1	543	551	9	KPEQLEEQL	3142.02	2.2
HLA-B*58:01	1	292	301	10	YASNMALTEC	3143.14	3.3
HLA-B*07:02	1	289	298	10	HGSYASNMAL	3145.11	2.2
HLA-A*02:01	1	519	528	10	SVFNGQPDFM	3150.56	6.1
HLA-A*03:01	1	252	261	10	QLLTQFVNKH	3154.69	3
HLA-B*35:01	1	446	454	9	MGFGIPSSI	3156.19	1.7
HLA-A*02:03	1	553	562	10	AAFAYQGPVL	3159.23	9.4
HLA-B*15:01	1	475	484	10	QMTNQEMALL	3161.38	4.2
HLA-A*23:01	1	67	76	10	TFYDGKIKHI	3164.57	2.2
HLA-A*31:01	1	88	97	10	AEGYARVSGK	3165.56	5.5
HLA-A*30:02	1	419	428	10	GQHQMWAAQF	3172.69	3.1
HLA-A*02:06	1	289	298	10	HGSYASNMAL	3178.47	8.1
HLA-A*02:03	1	496	504	9	INNGTLGMV	3178.53	9.4
HLA-A*31:01	1	251	260	10	NQLLTQFVNK	3180.8	5.5
HLA-A*02:06	1	110	119	10	TNVMTGITDA	3184.73	8.1
HLA-A*02:01	1	76	84	9	ILARHEQGA	3190.21	6.1
HLA-A*23:01	1	486	495	10	EYGLDVKIVL	3192.74	2.2
HLA-A*30:02	1	109	117	9	ATNVMTGIT	3193.53	3.1
HLA-A*30:01	1	293	301	9	ASNMALTEC	3195.78	7.1
HLA-A*02:06	1	126	135	10	LVVFTGQVAT	3196.95	8.1
HLA-A*30:02	1	525	534	10	PDFMKMAEAY	3199.76	3.1
HLA-B*58:01	1	423	431	9	MWAAQFYPF	3202.63	3.4
HLA-B*08:01	1	338	346	9	INKVIHVDL	3206.2	2.6
HLA-A*02:03	1	101	109	9	VVVTSGPGA	3207.35	9.5
HLA-A*02:03	1	289	298	10	HGSYASNMAL	3207.8	9.5
HLA-B*08:01	1	257	266	10	FVNKHQIPTV	3209.6	2.6
HLA-B*15:01	1	529	538	10	KMAEAYGVKG	3213.25	4.2
HLA-A*33:01	1	227	235	9	FISLLKEAK	3215.06	2.8
HLA-A*24:02	1	554	563	10	AFAYQGPVLI	3220.28	1.6
HLA-A*30:01	1	250	258	9	SNQLLTQFV	3222.09	7.2
HLA-B*44:03	1	144	152	9	QEADILSMT	3228.09	1.2
HLA-B*15:01	1	446	454	9	MGFGIPSSI	3228.09	4.3
HLA-B*57:01	1	581	589	9	KSNHEMEGL	3228.66	2.1
HLA-A*30:02	1	340	349	10	KVIHVDLGII	3232.53	3.2
HLA-A*02:03	1	290	299	10	GSYASNMALT	3236.28	9.5
HLA-B*51:01	1	118	126	9	DAHCDSLPL	3238.66	0.41
HLA-A*31:01	1	422	430	9	QMWAAQFYP	3243.43	5.6
HLA-A*03:01	1	84	93	10	AVHAAEGYAR	3244.13	3.1
HLA-B*35:01	1	43	52	10	EALLKENVDY	3248.38	1.8
HLA-A*02:06	1	493	501	9	IVLINNGTL	3249.65	8.2
HLA-A*01:01	1	60	69	10	AVLPLYDTFY	3251.93	0.84
HLA-A*02:06	1	264	272	9	PTVTTLLGL	3263.29	8.2
HLA-A*68:02	1	414	423	10	VTTDVGQHQM	3264.03	4.8
HLA-A*30:01	1	443	452	10	LGTMGFGIPS	3268.44	7.3
HLA-A*68:01	1	519	528	10	SVFNGQPDFM	3273.96	5.4
HLA-A*30:01	1	251	260	10	NQLLTQFVNK	3280.81	7.3
HLA-A*02:03	1	421	430	10	HQMWAAQFYP	3280.91	9.6
HLA-B*15:01	1	553	561	9	AAFAYQGPV	3293.36	4.3
HLA-B*58:01	1	346	355	10	LGIIADCKRF	3299.85	3.5
HLA-A*24:02	1	303	311	9	LLINLGSRF	3320.66	1.6
HLA-A*68:01	1	225	233	9	DTFISLLKE	3322.03	5.5
HLA-A*31:01	1	132	140	9	QVATPGIGK	3325.59	5.6
HLA-B*35:01	1	437	446	10	WVTSGGLGTM	3328.54	1.8
HLA-A*30:02	1	249	258	10	KSNQLLTQFV	3329.3	3.3
HLA-A*02:06	1	7	15	9	EVNQNIDPL	3331.5	8.4
HLA-B*35:01	1	303	311	9	LLINLGSRF	3332.32	1.8
HLA-B*57:01	1	290	298	9	GSYASNMAL	3336.55	2.1
HLA-A*02:03	1	468	477	10	FVGDGGFQMT	3336.58	9.7
HLA-A*68:02	1	476	485	10	MTNQEMALLP	3337.12	4.9
HLA-A*33:01	1	85	93	9	VHAAEGYAR	3342.76	2.9
HLA-A*02:03	1	3	12	10	KTQHEVNQNI	3345.26	9.7
HLA-A*02:03	1	336	344	9	SEINKVIHV	3346.2	9.7
HLA-B*44:02	1	144	152	9	QEADILSMT	3351.89	1.4
HLA-A*02:06	1	341	350	10	VIHVDLGIIA	3352.39	8.4
HLA-A*02:03	1	36	44	9	SGSEVLVEA	3354.1	9.7
HLA-B*44:02	1	47	55	9	KENVDYLFG	3358.39	1.4
HLA-B*53:01	1	334	342	9	DPSEINKVI	3364.13	1.3
HLA-A*02:03	1	35	44	10	RSGSEVLVEA	3365.15	9.7
HLA-B*53:01	1	459	468	10	ANPDKTVVCF	3370.69	1.3
HLA-B*44:02	1	549	557	9	EQLDAAFAY	3372.37	1.4
HLA-A*01:01	1	415	424	10	TTDVGQHQMW	3372.55	0.87
HLA-A*02:03	1	115	124	10	GITDAHCDSL	3375.65	9.7
HLA-A*30:01	1	266	274	9	VTTLLGLGA	3376.93	7.4
HLA-B*57:01	1	446	454	9	MGFGIPSSI	3381.8	2.2
HLA-A*30:01	1	84	93	10	AVHAAEGYAR	3382.49	7.4
HLA-A*23:01	1	507	516	10	WQDKFFNQRF	3387.4	2.3
HLA-A*02:06	1	93	101	9	RVSGKTGVV	3387.8	8.4
HLA-A*30:01	1	254	263	10	LTQFVNKHQI	3389.05	7.5
HLA-B*58:01	1	499	508	10	GTLGMVKQWQ	3390.99	3.5
HLA-A*68:02	1	348	356	9	IIADCKRFL	3391.25	4.9
HLA-A*02:03	1	494	502	9	VLINNGTLG	3393.34	9.8
HLA-B*15:01	1	274	282	9	AVPYEDTLF	3396.24	4.4
HLA-A*02:03	1	169	178	10	PKIVHEAFHV	3402.02	9.8
HLA-A*30:01	1	240	249	10	LAGAGINQSK	3403.2	7.5
HLA-B*58:01	1	97	105	9	KTGVVVVTS	3404.26	3.5
HLA-B*40:01	1	546	555	10	QLEEQLDAAF	3404.71	1.6
HLA-A*33:01	1	301	310	10	CDLLINLGSR	3407.21	2.9
HLA-A*30:02	1	446	454	9	MGFGIPSSI	3409.24	3.3
HLA-A*30:01	1	149	158	10	LSMTSPITKQ	3416.66	7.5
HLA-A*30:02	1	503	511	9	MVKQWQDKF	3420.54	3.3
HLA-B*57:01	1	503	512	10	MVKQWQDKFF	3421.4	2.2
HLA-A*11:01	1	89	97	9	EGYARVSGK	3422.06	4
HLA-B*08:01	1	245	253	9	INQSKSNQL	3423.62	2.8
HLA-A*68:02	1	124	133	10	LPLVVFTGQV	3426.06	5
HLA-B*57:01	1	414	423	10	VTTDVGQHQM	3429.33	2.2
HLA-B*58:01	1	60	69	10	AVLPLYDTFY	3431.41	3.5
HLA-B*44:03	1	47	55	9	KENVDYLFG	3432.56	1.3
HLA-B*51:01	1	552	561	10	DAAFAYQGPV	3434.12	0.44
HLA-A*68:02	1	195	204	10	MGVLATNVDL	3434.49	5
HLA-A*68:01	1	507	515	9	WQDKFFNQR	3436.01	5.6
HLA-A*23:01	1	249	257	9	KSNQLLTQF	3436.35	2.3
HLA-A*24:02	1	64	73	10	LYDTFYDGKI	3439.99	1.7
HLA-B*40:01	1	79	88	10	RHEQGAVHAA	3441.04	1.6
HLA-B*07:02	1	513	521	9	NQRFSHSVF	3443.12	2.3
HLA-A*68:02	1	146	155	10	ADILSMTSPI	3450.84	5
HLA-A*02:03	1	483	492	10	LLPEYGLDVK	3452.22	9.8
HLA-A*30:01	1	502	510	9	GMVKQWQDK	3452.45	7.6
HLA-B*08:01	1	257	265	9	FVNKHQIPT	3454.24	2.8
HLA-A*68:01	1	228	236	9	ISLLKEAKK	3455.85	5.6
HLA-B*35:01	1	60	68	9	AVLPLYDTF	3456.74	1.9
HLA-B*58:01	1	149	157	9	LSMTSPITK	3456.82	3.6
HLA-B*40:01	1	276	285	10	PYEDTLFLGM	3456.97	1.6
HLA-A*02:06	1	423	431	9	MWAAQFYPF	3465.88	8.6
HLA-A*23:01	1	64	73	10	LYDTFYDGKI	3466.48	2.3
HLA-A*02:01	1	263	272	10	IPTVTTLLGL	3466.63	6.4
HLA-A*68:01	1	424	433	10	WAAQFYPFKN	3470.2	5.6
HLA-A*02:06	1	545	554	10	EQLEEQLDAA	3470.5	8.6
HLA-A*68:02	1	296	304	9	MALTECDLL	3481.97	5
HLA-B*44:02	1	6	15	10	HEVNQNIDPL	3482.16	1.4
HLA-B*44:03	1	422	431	10	QMWAAQFYPF	3484.42	1.3
HLA-B*44:02	1	336	345	10	SEINKVIHVD	3487.97	1.4
HLA-A*68:02	1	340	349	10	KVIHVDLGII	3491.85	5
HLA-A*30:01	1	492	501	10	KIVLINNGTL	3493.4	7.6
HLA-A*26:01	1	398	407	10	QQTIEYIGKI	3495.75	0.73
HLA-A*30:02	1	45	54	10	LLKENVDYLF	3498.28	3.4
HLA-A*02:01	1	444	452	9	GTMGFGIPS	3499.08	6.4
HLA-B*40:01	1	277	286	10	YEDTLFLGMG	3505.9	1.6
HLA-A*02:03	1	207	215	9	EINIPGYEV	3510.34	10
HLA-A*02:01	1	129	138	10	FTGQVATPGI	3510.72	6.4
HLA-A*02:03	1	199	208	10	ATNVDLCDEI	3522.29	10
HLA-A*02:03	1	267	276	10	TTLLGLGAVP	3523.13	10
HLA-A*30:01	1	353	362	10	KRFLECLNDK	3523.43	7.7
HLA-B*58:01	1	45	54	10	LLKENVDYLF	3526.14	3.6
HLA-A*02:06	1	473	482	10	GFQMTNQEMA	3526.83	8.7
HLA-A*31:01	1	572	581	10	AVTPMVPSGK	3527.74	5.9
HLA-B*58:01	1	298	307	10	LTECDLLINL	3530.68	3.6
HLA-A*30:02	1	267	275	9	TTLLGLGAV	3537.41	3.4
HLA-B*35:01	1	429	438	10	YPFKNHGQWV	3546.38	1.9
HLA-B*53:01	1	577	586	10	VPSGKSNHEM	3547.76	1.3
HLA-A*31:01	1	528	537	10	MKMAEAYGVK	3552.64	5.9
HLA-A*02:01	1	297	306	10	ALTECDLLIN	3554.06	6.5
HLA-A*02:06	1	554	563	10	AFAYQGPVLI	3557.53	8.7
HLA-A*03:01	1	184	193	10	KGPVVIDFPK	3563.42	3.3
HLA-A*32:01	1	93	101	9	RVSGKTGVV	3564.15	1.8
HLA-A*30:02	1	280	288	9	TLFLGMGGM	3566.66	3.5
HLA-B*58:01	1	108	116	9	GATNVMTGI	3569.98	3.6
HLA-B*57:01	1	263	272	10	IPTVTTLLGL	3573.77	2.3
HLA-B*08:01	1	562	570	9	LIEVRISPT	3580.39	2.9
HLA-A*02:06	1	527	535	9	FMKMAEAYG	3580.89	8.7
HLA-A*32:01	1	146	155	10	ADILSMTSPI	3583.52	1.8
HLA-A*02:03	1	167	175	9	DIPKIVHEA	3583.99	11
HLA-A*02:06	1	197	205	9	VLATNVDLC	3586.08	8.7
HLA-B*53:01	1	118	126	9	DAHCDSLPL	3587.05	1.4
HLA-B*44:02	1	548	556	9	EEQLDAAFA	3590.63	1.4
HLA-A*02:06	1	415	423	9	TTDVGQHQM	3592.92	8.8
HLA-B*58:01	1	519	527	9	SVFNGQPDF	3597.24	3.7
HLA-B*35:01	1	415	423	9	TTDVGQHQM	3598.52	1.9
HLA-A*32:01	1	419	428	10	GQHQMWAAQF	3598.64	1.9
HLA-A*31:01	1	156	164	9	TKQNYQVKR	3600.04	5.9
HLA-A*68:02	1	126	134	9	LVVFTGQVA	3600.08	5.2
HLA-B*08:01	1	429	437	9	YPFKNHGQW	3600.08	2.9
HLA-A*30:01	1	581	589	9	KSNHEMEGL	3608.23	7.9
HLA-A*23:01	1	512	521	10	FNQRFSHSVF	3609.67	2.4
HLA-A*30:02	1	303	311	9	LLINLGSRF	3610.26	3.5
HLA-A*02:01	1	399	407	9	QTIEYIGKI	3612.29	6.5
HLA-A*30:02	1	465	474	10	VVCFVGDGGF	3614.25	3.5
HLA-A*24:02	1	276	285	10	PYEDTLFLGM	3615.22	1.7
HLA-A*68:02	1	429	438	10	YPFKNHGQWV	3615.93	5.2
HLA-A*02:03	1	9	18	10	NQNIDPLKMA	3616.98	11
HLA-A*68:02	1	279	287	9	DTLFLGMGG	3617.18	5.2
HLA-A*02:01	1	169	178	10	PKIVHEAFHV	3617.34	6.6
HLA-B*35:01	1	420	429	10	QHQMWAAQFY	3625.13	1.9
HLA-A*02:03	1	562	570	9	LIEVRISPT	3631.65	12
HLA-A*02:03	1	422	431	10	QMWAAQFYPF	3638.3	12
HLA-A*02:06	1	142	151	10	AFQEADILSM	3643.34	8.8
HLA-B*57:01	1	399	407	9	QTIEYIGKI	3646.69	2.3
HLA-A*30:01	1	418	426	9	VGQHQMWAA	3659.54	8
HLA-A*23:01	1	503	511	9	MVKQWQDKF	3676.76	2.4
HLA-A*03:01	1	284	292	9	GMGGMHGSY	3683.73	3.3
HLA-B*08:01	1	180	188	9	NSGRKGPVV	3684.01	3
HLA-B*44:03	1	6	15	10	HEVNQNIDPL	3687.76	1.4
HLA-A*30:02	1	314	323	10	RLASKPDAFA	3694.55	3.6
HLA-A*31:01	1	306	314	9	NLGSRFDDR	3697.99	6
HLA-A*03:01	1	241	249	9	AGAGINQSK	3706.28	3.3
HLA-A*26:01	1	421	429	9	HQMWAAQFY	3706.56	0.77
HLA-B*35:01	1	478	487	10	NQEMALLPEY	3706.96	1.9
HLA-B*08:01	1	45	54	10	LLKENVDYLF	3709.41	3
HLA-A*02:01	1	527	535	9	FMKMAEAYG	3709.89	6.6
HLA-B*07:02	1	322	331	10	FAPNAKIVHV	3712.34	2.4
HLA-B*15:01	1	47	56	10	KENVDYLFGY	3720.58	4.7
HLA-B*15:01	1	171	179	9	IVHEAFHVA	3724.29	4.7
HLA-B*35:01	1	17	25	9	MAESLELEQ	3734.98	2
HLA-B*15:01	1	25	34	10	QLNEKTLNDM	3751.83	4.8
HLA-A*32:01	1	457	465	9	KLANPDKTV	3752.68	1.9
HLA-A*02:01	1	116	124	9	ITDAHCDSL	3753.58	6.7
HLA-A*24:02	1	159	168	10	NYQVKRVEDI	3754.8	1.8
HLA-B*15:01	1	314	323	10	RLASKPDAFA	3759.47	4.8
HLA-B*07:02	1	91	100	10	YARVSGKTGV	3762.04	2.5
HLA-B*40:01	1	530	539	10	MAEAYGVKGF	3769.04	1.7
HLA-A*32:01	1	255	263	9	TQFVNKHQI	3770.59	1.9
HLA-B*44:03	1	336	345	10	SEINKVIHVD	3777.45	1.4
HLA-A*02:01	1	365	373	9	ETIEHSDWV	3778.6	6.7
HLA-A*68:01	1	301	310	10	CDLLINLGSR	3781.46	5.9
HLA-A*68:02	1	444	453	10	GTMGFGIPSS	3793.92	5.3
HLA-A*02:06	1	56	64	9	YPGGAVLPL	3795.27	9.1
HLA-A*30:02	1	529	538	10	KMAEAYGVKG	3795.77	3.6
HLA-B*44:02	1	23	31	9	LEQLNEKTL	3795.97	1.5
HLA-B*57:01	1	363	372	10	NVETIEHSDW	3797.16	2.4
HLA-A*30:01	1	170	178	9	KIVHEAFHV	3798.85	8.2
HLA-B*44:02	1	206	215	10	DEINIPGYEV	3807.12	1.5
HLA-A*02:06	1	137	146	10	GIGKDAFQEA	3809.26	9.1
HLA-A*31:01	1	302	310	9	DLLINLGSR	3812.85	6.1
HLA-A*02:06	1	148	156	9	ILSMTSPIT	3814.62	9.1
HLA-A*11:01	1	455	463	9	GAKLANPDK	3817.55	4.2
HLA-B*15:01	1	126	134	9	LVVFTGQVA	3818.05	4.8
HLA-A*30:01	1	423	431	9	MWAAQFYPF	3821.48	8.3
HLA-A*30:01	1	8	16	9	VNQNIDPLK	3821.77	8.3
HLA-A*02:06	1	480	489	10	EMALLPEYGL	3822.55	9.1
HLA-B*53:01	1	191	199	9	FPKDMGVLA	3825.33	1.4
HLA-A*30:02	1	280	289	10	TLFLGMGGMH	3834.9	3.7
HLA-A*68:01	1	444	452	9	GTMGFGIPS	3835.77	5.9
HLA-A*02:01	1	446	454	9	MGFGIPSSI	3835.81	6.8
HLA-A*31:01	1	26	35	10	LNEKTLNDMR	3838.88	6.2
HLA-B*35:01	1	48	56	9	ENVDYLFGY	3840.34	2
HLA-A*31:01	1	421	429	9	HQMWAAQFY	3840.51	6.2
HLA-B*58:01	1	149	158	10	LSMTSPITKQ	3849.24	3.9
HLA-A*30:01	1	520	529	10	VFNGQPDFMK	3853.62	8.3
HLA-A*02:01	1	511	520	10	FFNQRFSHSV	3858.58	6.8
HLA-A*68:02	1	54	62	9	FGYPGGAVL	3859.67	5.4
HLA-A*03:01	1	175	184	10	AFHVANSGRK	3863.51	3.4
HLA-A*02:06	1	303	311	9	LLINLGSRF	3868.15	9.2
HLA-B*58:01	1	290	299	10	GSYASNMALT	3868.53	3.9
HLA-A*30:01	1	257	266	10	FVNKHQIPTV	3878.63	8.4
HLA-A*02:01	1	561	569	9	VLIEVRISP	3878.67	6.8
HLA-A*02:03	1	33	41	9	DMRSGSEVL	3878.72	12
HLA-B*08:01	1	167	176	10	DIPKIVHEAF	3879.97	3.2
HLA-B*35:01	1	394	403	10	FCKPQQTIEY	3892.63	2
HLA-B*08:01	1	285	293	9	MGGMHGSYA	3896.72	3.2
HLA-A*03:01	1	269	277	9	LLGLGAVPY	3896.97	3.4
HLA-A*02:06	1	358	367	10	CLNDKNVETI	3897.86	9.2
HLA-A*02:06	1	76	85	10	ILARHEQGAV	3902.37	9.2
HLA-A*31:01	1	309	318	10	SRFDDRLASK	3932.89	6.2
HLA-B*44:02	1	146	155	10	ADILSMTSPI	3935.06	1.5
HLA-A*33:01	1	371	380	10	DWVKHCQNNK	3955.08	3.2
HLA-A*68:02	1	84	92	9	AVHAAEGYA	3958.89	5.5
HLA-B*53:01	1	124	133	10	LPLVVFTGQV	3959.06	1.5
HLA-A*68:01	1	497	505	9	NNGTLGMVK	3963.65	6
HLA-A*02:06	1	327	336	10	KIVHVDIDPS	3966.27	9.3
HLA-A*02:01	1	386	395	10	KLGEEDQVFC	3972.88	6.9
HLA-A*30:01	1	1	10	10	MSKTQHEVNQ	3980.8	8.5
HLA-A*30:02	1	425	434	10	AAQFYPFKNH	3982.18	3.8
HLA-B*58:01	1	503	512	10	MVKQWQDKFF	3982.35	3.9
HLA-A*30:02	1	496	504	9	INNGTLGMV	3991.19	3.8
HLA-A*01:01	1	421	429	9	HQMWAAQFY	3994.13	1
HLA-A*11:01	1	214	222	9	EVVTEPENK	3995.51	4.3
HLA-A*02:03	1	492	500	9	KIVLINNGT	4003.6	12
HLA-A*30:02	1	510	519	10	KFFNQRFSHS	4005.38	3.8
HLA-B*08:01	1	475	483	9	QMTNQEMAL	4012.58	3.2
HLA-A*03:01	1	151	160	10	MTSPITKQNY	4014.88	3.5
HLA-B*57:01	1	298	307	10	LTECDLLINL	4020.8	2.5
HLA-A*02:06	1	347	356	10	GIIADCKRFL	4021.45	9.4
HLA-B*58:01	1	283	292	10	LGMGGMHGSY	4022.54	4
HLA-B*15:01	1	426	435	10	AQFYPFKNHG	4023.06	5
HLA-B*57:01	1	273	282	10	GAVPYEDTLF	4025.28	2.5
HLA-A*68:01	1	60	69	10	AVLPLYDTFY	4032.39	6.1
HLA-A*02:06	1	126	134	9	LVVFTGQVA	4032.6	9.5
HLA-A*02:03	1	298	307	10	LTECDLLINL	4040.64	12
HLA-B*53:01	1	151	160	10	MTSPITKQNY	4041.86	1.5
HLA-A*02:06	1	546	554	9	QLEEQLDAA	4046.06	9.5
HLA-B*08:01	1	153	162	10	SPITKQNYQV	4049.04	3.3
HLA-B*53:01	1	460	469	10	NPDKTVVCFV	4050.66	1.5
HLA-A*02:01	1	298	307	10	LTECDLLINL	4056.45	7
HLA-A*30:01	1	463	472	10	KTVVCFVGDG	4057.64	8.7
HLA-B*58:01	1	56	65	10	YPGGAVLPLY	4070.3	4
HLA-A*02:06	1	519	527	9	SVFNGQPDF	4070.35	9.5
HLA-A*30:02	1	512	521	10	FNQRFSHSVF	4074.27	3.9
HLA-A*03:01	1	309	318	10	SRFDDRLASK	4077.49	3.5
HLA-B*15:01	1	9	17	9	NQNIDPLKM	4079.91	5.1
HLA-A*02:01	1	257	265	9	FVNKHQIPT	4081.5	7
HLA-B*15:01	1	8	17	10	VNQNIDPLKM	4083.49	5.1
HLA-B*44:02	1	364	373	10	VETIEHSDWV	4086.54	1.6
HLA-A*33:01	1	223	232	10	DIDTFISLLK	4086.98	3.3
HLA-A*68:02	1	249	258	10	KSNQLLTQFV	4094.38	5.6
HLA-A*02:06	1	552	561	10	DAAFAYQGPV	4096.15	9.6
HLA-A*30:02	1	515	523	9	RFSHSVFNG	4096.41	3.9
HLA-A*32:01	1	4	12	9	TQHEVNQNI	4097.25	2
HLA-A*31:01	1	60	69	10	AVLPLYDTFY	4099.65	6.4
HLA-A*02:01	1	495	503	9	LINNGTLGM	4099.87	7.1
HLA-B*44:03	1	548	556	9	EEQLDAAFA	4108.13	1.5
HLA-A*02:06	1	207	216	10	EINIPGYEVV	4110.26	9.6
HLA-B*15:01	1	146	155	10	ADILSMTSPI	4122.96	5.1
HLA-A*02:06	1	419	428	10	GQHQMWAAQF	4123.63	9.6
HLA-A*02:03	1	255	263	9	TQFVNKHQI	4129.43	12
HLA-A*68:02	1	570	579	10	TEAVTPMVPS	4130.41	5.6
HLA-A*02:06	1	208	216	9	INIPGYEVV	4131.04	9.6
HLA-A*31:01	1	573	581	9	VTPMVPSGK	4131.09	6.4
HLA-B*40:01	1	485	493	9	PEYGLDVKI	4132.38	1.7
HLA-A*02:03	1	104	112	9	TSGPGATNV	4136.81	12
HLA-B*53:01	1	141	149	9	DAFQEADIL	4137.17	1.5
HLA-B*53:01	1	17	26	10	MAESLELEQL	4140.08	1.5
HLA-B*58:01	1	424	433	10	WAAQFYPFKN	4144.74	4.1
HLA-A*30:01	1	236	245	10	KPVVLAGAGI	4150.48	8.8
HLA-A*31:01	1	241	249	9	AGAGINQSK	4156.06	6.4
HLA-B*51:01	1	458	466	9	LANPDKTVV	4156.15	0.54
HLA-B*15:01	1	15	23	9	LKMAESLEL	4162.36	5.2
HLA-A*02:06	1	207	215	9	EINIPGYEV	4177.43	9.7
HLA-A*02:06	1	226	234	9	TFISLLKEA	4177.79	9.7
HLA-A*30:01	1	291	299	9	SYASNMALT	4178.65	8.9
HLA-A*30:02	1	503	512	10	MVKQWQDKFF	4181.9	4
HLA-B*53:01	1	559	567	9	GPVLIEVRI	4182.58	1.5
HLA-B*08:01	1	306	315	10	NLGSRFDDRL	4186.66	3.4
HLA-A*24:02	1	314	322	9	RLASKPDAF	4191.82	1.9
HLA-A*26:01	1	147	155	9	DILSMTSPI	4192.73	0.87
HLA-B*58:01	1	292	300	9	YASNMALTE	4195.32	4.1
HLA-A*32:01	1	289	298	10	HGSYASNMAL	4196.09	2.1
HLA-A*68:01	1	532	540	9	EAYGVKGFL	4205.04	6.2
HLA-B*15:01	1	340	349	10	KVIHVDLGII	4212.47	5.2
HLA-A*68:02	1	554	563	10	AFAYQGPVLI	4217.71	5.7
HLA-A*02:01	1	197	205	9	VLATNVDLC	4219.58	7.2
HLA-B*15:01	1	93	102	10	RVSGKTGVVV	4233.07	5.3
HLA-A*02:06	1	507	516	10	WQDKFFNQRF	4235.04	9.8
HLA-A*32:01	1	581	589	9	KSNHEMEGL	4235.22	2.1
HLA-B*57:01	1	555	563	9	FAYQGPVLI	4242.47	2.6
HLA-A*30:02	1	289	298	10	HGSYASNMAL	4248.03	4.1
HLA-A*30:02	1	170	179	10	KIVHEAFHVA	4252.86	4.1
HLA-A*03:01	1	496	505	10	INNGTLGMVK	4253.59	3.6
HLA-B*15:01	1	3	12	10	KTQHEVNQNI	4258.57	5.3
HLA-B*58:01	1	83	91	9	GAVHAAEGY	4259.72	4.2
HLA-B*58:01	1	315	323	9	LASKPDAFA	4262.95	4.2
HLA-A*02:03	1	442	451	10	GLGTMGFGIP	4266.22	13
HLA-B*44:03	1	42	50	9	VEALLKENV	4266.5	1.5
HLA-A*03:01	1	89	97	9	EGYARVSGK	4267.15	3.7
HLA-B*08:01	1	68	77	10	FYDGKIKHIL	4274.63	3.4
HLA-A*26:01	1	519	528	10	SVFNGQPDFM	4275.6	0.88
HLA-A*24:02	1	53	62	10	LFGYPGGAVL	4275.84	1.9
HLA-B*35:01	1	459	468	10	ANPDKTVVCF	4275.84	2.2
HLA-B*08:01	1	77	85	9	LARHEQGAV	4291.18	3.5
HLA-A*68:02	1	129	137	9	FTGQVATPG	4298.47	5.8
HLA-A*68:02	1	295	304	10	NMALTECDLL	4304.71	5.8
HLA-A*68:01	1	378	386	9	NNKQKHPFK	4304.85	6.3
HLA-A*03:01	1	510	518	9	KFFNQRFSH	4307.04	3.7
HLA-A*30:01	1	146	155	10	ADILSMTSPI	4307.64	9.1
HLA-A*30:02	1	204	213	10	LCDEINIPGY	4308.85	4.1
HLA-A*68:01	1	279	288	10	DTLFLGMGGM	4310.3	6.3
HLA-B*51:01	1	13	21	9	DPLKMAESL	4315.72	0.56
HLA-B*44:02	1	88	96	9	AEGYARVSG	4318.19	1.6
HLA-A*68:02	1	450	458	9	IPSSIGAKL	4327.69	5.8
HLA-B*07:02	1	428	437	10	FYPFKNHGQW	4328.01	2.7
HLA-B*58:01	1	272	281	10	LGAVPYEDTL	4329.65	4.2
HLA-A*26:01	1	571	579	9	EAVTPMVPS	4331.62	0.89
HLA-A*02:03	1	473	482	10	GFQMTNQEMA	4332.65	13
HLA-A*30:01	1	421	430	10	HQMWAAQFYP	4333.63	9.1
HLA-B*40:01	1	260	269	10	KHQIPTVTTL	4336.36	1.8
HLA-A*68:01	1	184	193	10	KGPVVIDFPK	4338.51	6.3
HLA-A*30:01	1	178	187	10	VANSGRKGPV	4343.73	9.1
HLA-B*44:02	1	173	182	10	HEAFHVANSG	4350.12	1.6
HLA-B*40:01	1	557	565	9	YQGPVLIEV	4351.35	1.8
HLA-A*68:02	1	126	135	10	LVVFTGQVAT	4351.49	5.8
HLA-A*02:06	1	187	195	9	VVIDFPKDM	4355.68	10
HLA-B*07:02	1	181	189	9	SGRKGPVVI	4358.04	2.7
HLA-A*68:02	1	564	572	9	EVRISPTEA	4361.72	5.9
HLA-B*15:01	1	398	407	10	QQTIEYIGKI	4362.38	5.4
HLA-A*02:03	1	77	85	9	LARHEQGAV	4366.35	13
HLA-B*44:03	1	173	182	10	HEAFHVANSG	4372.16	1.6
HLA-A*30:02	1	418	426	9	VGQHQMWAA	4372.54	4.2
HLA-A*26:01	1	267	275	9	TTLLGLGAV	4373.06	0.9
HLA-A*68:02	1	93	101	9	RVSGKTGVV	4373.96	5.9
HLA-A*11:01	1	8	16	9	VNQNIDPLK	4374.81	4.5
HLA-A*30:01	1	325	333	9	NAKIVHVDI	4374.91	9.2
HLA-B*15:01	1	529	537	9	KMAEAYGVK	4377.08	5.4
HLA-A*23:01	1	555	563	9	FAYQGPVLI	4378.6	2.8
HLA-B*58:01	1	446	455	10	MGFGIPSSIG	4379.07	4.3
HLA-A*30:01	1	137	146	10	GIGKDAFQEA	4394.55	9.2
HLA-A*02:03	1	268	276	9	TLLGLGAVP	4396.21	13
HLA-A*30:02	1	287	296	10	GMHGSYASNM	4402.45	4.2
HLA-A*02:06	1	581	589	9	KSNHEMEGL	4406.36	11
HLA-A*03:01	1	422	431	10	QMWAAQFYPF	4411.55	3.7
HLA-A*26:01	1	167	175	9	DIPKIVHEA	4414.47	0.91
HLA-B*58:01	1	120	129	10	HCDSLPLVVF	4418.58	4.3
HLA-A*30:01	1	75	83	9	HILARHEQG	4424.8	9.3
HLA-A*02:01	1	290	298	9	GSYASNMAL	4440.72	7.4
HLA-B*07:02	1	553	562	10	AAFAYQGPVL	4451.59	2.8
HLA-A*02:01	1	296	304	9	MALTECDLL	4451.78	7.4
HLA-A*02:03	1	125	134	10	PLVVFTGQVA	4453.13	13
HLA-A*68:02	1	553	562	10	AAFAYQGPVL	4459.83	5.9
HLA-A*26:01	1	519	527	9	SVFNGQPDF	4468	0.92
HLA-A*31:01	1	227	236	10	FISLLKEAKK	4469.59	6.7
HLA-A*32:01	1	59	68	10	GAVLPLYDTF	4469.64	2.2
HLA-A*02:01	1	284	293	10	GMGGMHGSYA	4476.56	7.4
HLA-A*30:01	1	38	47	10	SEVLVEALLK	4476.76	9.4
HLA-A*02:03	1	7	15	9	EVNQNIDPL	4480.44	13
HLA-B*44:02	1	508	516	9	QDKFFNQRF	4494.23	1.7
HLA-B*44:02	1	415	424	10	TTDVGQHQMW	4496.12	1.7
HLA-A*02:06	1	167	175	9	DIPKIVHEA	4510.69	12
HLA-B*35:01	1	61	69	9	VLPLYDTFY	4513.09	2.2
HLA-B*58:01	1	452	460	9	SSIGAKLAN	4516.9	4.4
HLA-A*68:01	1	85	93	9	VHAAEGYAR	4519.93	6.5
HLA-B*35:01	1	513	521	9	NQRFSHSVF	4521.69	2.2
HLA-A*02:01	1	456	465	10	AKLANPDKTV	4526.39	7.5
HLA-A*68:01	1	558	566	9	QGPVLIEVR	4529.03	6.5
HLA-A*02:06	1	315	323	9	LASKPDAFA	4530.6	12
HLA-A*02:06	1	36	45	10	SGSEVLVEAL	4532.71	12
HLA-A*02:06	1	358	366	9	CLNDKNVET	4539.29	12
HLA-A*31:01	1	515	524	10	RFSHSVFNGQ	4541.35	6.8
HLA-A*02:01	1	16	24	9	KMAESLELE	4541.89	7.5
HLA-A*68:02	1	480	488	9	EMALLPEYG	4542.43	6
HLA-A*02:06	1	392	401	10	QVFCKPQQTI	4548.97	12
HLA-B*51:01	1	168	176	9	IPKIVHEAF	4549.76	0.6
HLA-A*24:02	1	486	495	10	EYGLDVKIVL	4553.85	2
HLA-A*30:01	1	422	430	9	QMWAAQFYP	4553.9	9.5
HLA-B*51:01	1	147	155	9	DILSMTSPI	4558.13	0.6
HLA-B*44:02	1	22	31	10	ELEQLNEKTL	4560.8	1.7
HLA-A*33:01	1	526	534	9	DFMKMAEAY	4561.93	3.6
HLA-A*02:03	1	314	322	9	RLASKPDAF	4568.55	13
HLA-B*15:01	1	269	278	10	LLGLGAVPYE	4579.19	5.6
HLA-A*31:01	1	70	79	10	DGKIKHILAR	4581.97	6.8
HLA-A*30:01	1	533	541	9	AYGVKGFLI	4583.31	9.6
HLA-A*02:03	1	266	274	9	VTTLLGLGA	4584.3	13
HLA-A*02:06	1	201	210	10	NVDLCDEINI	4588.47	12
HLA-A*30:02	1	157	165	9	KQNYQVKRV	4594.97	4.4
HLA-B*15:01	1	255	263	9	TQFVNKHQI	4603.64	5.6
HLA-B*07:02	1	93	102	10	RVSGKTGVVV	4605.13	2.8
HLA-A*68:02	1	403	412	10	YIGKITNGEA	4605.38	6.1
HLA-A*02:03	1	285	293	9	MGGMHGSYA	4606.67	13
HLA-A*02:06	1	254	263	10	LTQFVNKHQI	4608.82	12
HLA-B*58:01	1	170	178	9	KIVHEAFHV	4610.67	4.5
HLA-A*68:01	1	306	314	9	NLGSRFDDR	4621.8	6.5
HLA-A*02:01	1	111	119	9	NVMTGITDA	4624.1	7.6
HLA-A*30:01	1	60	69	10	AVLPLYDTFY	4632.97	9.6
HLA-A*23:01	1	159	168	10	NYQVKRVEDI	4636.03	2.9
HLA-A*68:02	1	153	162	10	SPITKQNYQV	4640.59	6.1
HLA-B*51:01	1	532	540	9	EAYGVKGFL	4643.2	0.61
HLA-B*51:01	1	86	94	9	HAAEGYARV	4658.6	0.62
HLA-B*53:01	1	415	424	10	TTDVGQHQMW	4662.79	1.6
HLA-B*07:02	1	484	493	10	LPEYGLDVKI	4665.92	2.9
HLA-A*02:06	1	59	67	9	GAVLPLYDT	4666.93	12
HLA-A*68:02	1	267	276	10	TTLLGLGAVP	4667.68	6.1
HLA-A*33:01	1	305	314	10	INLGSRFDDR	4671.17	3.6
HLA-A*02:06	1	290	299	10	GSYASNMALT	4672.48	12
HLA-A*11:01	1	252	261	10	QLLTQFVNKH	4673.14	4.7
HLA-A*68:02	1	319	328	10	PDAFAPNAKI	4673.75	6.1
HLA-B*07:02	1	460	469	10	NPDKTVVCFV	4680.28	2.9
HLA-B*35:01	1	62	71	10	LPLYDTFYDG	4685.7	2.3
HLA-A*02:01	1	287	296	10	GMHGSYASNM	4692.04	7.7
HLA-A*02:06	1	104	112	9	TSGPGATNV	4693.06	12
HLA-B*15:01	1	287	295	9	GMHGSYASN	4694.83	5.7
HLA-B*57:01	1	151	159	9	MTSPITKQN	4696.1	2.8
HLA-B*35:01	1	474	483	10	FQMTNQEMAL	4696.61	2.3
HLA-A*23:01	1	515	523	9	RFSHSVFNG	4697.98	2.9
HLA-A*30:01	1	86	94	9	HAAEGYARV	4698.8	9.8
HLA-A*02:06	1	568	577	10	SPTEAVTPMV	4704.44	12
HLA-B*57:01	1	438	446	9	VTSGGLGTM	4704.85	2.8
HLA-B*40:01	1	255	263	9	TQFVNKHQI	4704.9	1.9
HLA-A*23:01	1	314	322	9	RLASKPDAF	4708.26	2.9
HLA-B*53:01	1	191	200	10	FPKDMGVLAT	4708.77	1.7
HLA-B*07:02	1	574	583	10	TPMVPSGKSN	4711.06	2.9
HLA-A*30:02	1	432	440	9	KNHGQWVTS	4714.13	4.5
HLA-A*02:06	1	555	564	10	FAYQGPVLIE	4717.7	12
HLA-A*68:02	1	201	210	10	NVDLCDEINI	4729.04	6.2
HLA-B*44:02	1	422	431	10	QMWAAQFYPF	4729.7	1.7
HLA-A*68:01	1	7	15	9	EVNQNIDPL	4734.78	6.6
HLA-A*68:02	1	17	26	10	MAESLELEQL	4734.83	6.2
HLA-B*58:01	1	415	423	9	TTDVGQHQM	4740.41	4.6
HLA-A*32:01	1	93	102	10	RVSGKTGVVV	4742.41	2.3
HLA-B*58:01	1	463	471	9	KTVVCFVGD	4742.41	4.6
HLA-B*15:01	1	280	289	10	TLFLGMGGMH	4742.72	5.7
HLA-B*40:01	1	144	152	9	QEADILSMT	4745.13	1.9
HLA-A*30:02	1	93	102	10	RVSGKTGVVV	4746.27	4.5
HLA-A*26:01	1	303	311	9	LLINLGSRF	4748.06	0.97
HLA-B*08:01	1	75	83	9	HILARHEQG	4757.22	3.8
HLA-B*35:01	1	571	579	9	EAVTPMVPS	4763.19	2.3
HLA-A*24:02	1	419	428	10	GQHQMWAAQF	4764.06	2.1
HLA-A*68:02	1	56	64	9	YPGGAVLPL	4766.23	6.2
HLA-B*57:01	1	439	448	10	TSGGLGTMGF	4767.01	2.8
HLA-A*02:06	1	115	124	10	GITDAHCDSL	4767.57	12
HLA-B*07:02	1	33	41	9	DMRSGSEVL	4767.88	2.9
HLA-A*30:01	1	427	435	9	QFYPFKNHG	4776.51	9.9
HLA-A*68:01	1	549	557	9	EQLDAAFAY	4776.51	6.7
HLA-A*30:02	1	171	179	9	IVHEAFHVA	4777.07	4.6
HLA-A*68:02	1	208	216	9	INIPGYEVV	4777.28	6.2
HLA-A*68:02	1	289	297	9	HGSYASNMA	4778.88	6.2
HLA-A*02:03	1	271	280	10	GLGAVPYEDT	4780.12	13
HLA-A*30:01	1	90	99	10	GYARVSGKTG	4781.94	9.9
HLA-A*68:01	1	496	505	10	INNGTLGMVK	4782.76	6.7
HLA-A*30:01	1	180	189	10	NSGRKGPVVI	4785.3	9.9
HLA-A*01:01	1	56	65	10	YPGGAVLPLY	4786.08	1.3
HLA-B*35:01	1	476	484	9	MTNQEMALL	4786.08	2.3
HLA-A*03:01	1	240	249	10	LAGAGINQSK	4790.69	4
HLA-A*02:06	1	100	109	10	VVVVTSGPGA	4794.32	12
HLA-A*02:06	1	17	26	10	MAESLELEQL	4795.2	12
HLA-B*58:01	1	93	102	10	RVSGKTGVVV	4798.21	4.6
HLA-A*01:01	1	283	292	10	LGMGGMHGSY	4798.57	1.3
HLA-A*02:03	1	443	452	10	LGTMGFGIPS	4806.68	13
HLA-A*02:06	1	15	23	9	LKMAESLEL	4810.58	12
HLA-A*02:03	1	244	253	10	GINQSKSNQL	4811.41	13
HLA-A*30:01	1	457	466	10	KLANPDKTVV	4814.85	10
HLA-A*02:01	1	54	62	9	FGYPGGAVL	4817.56	7.8
HLA-A*30:01	1	75	84	10	HILARHEQGA	4819.96	10
HLA-A*68:02	1	174	183	10	EAFHVANSGR	4821.99	6.3
HLA-A*68:02	1	407	416	10	ITNGEAIVTT	4827.06	6.3
HLA-A*30:02	1	494	503	10	VLINNGTLGM	4827.32	4.6
HLA-A*32:01	1	493	501	9	IVLINNGTL	4838.35	2.3
HLA-A*30:02	1	420	428	9	QHQMWAAQF	4844.27	4.6
HLA-B*07:02	1	167	176	10	DIPKIVHEAF	4844.32	3
HLA-A*02:06	1	467	476	10	CFVGDGGFQM	4846.42	12
HLA-B*08:01	1	75	84	10	HILARHEQGA	4847.15	3.9
HLA-A*01:01	1	269	277	9	LLGLGAVPY	4849.52	1.3
HLA-A*26:01	1	365	374	10	ETIEHSDWVK	4852.03	0.98
HLA-B*40:01	1	232	241	10	KEAKKPVVLA	4852.61	1.9
HLA-A*68:01	1	443	452	10	LGTMGFGIPS	4853.55	6.7
HLA-A*02:01	1	62	71	10	LPLYDTFYDG	4857.5	7.8
HLA-A*02:03	1	53	62	10	LFGYPGGAVL	4861.65	13
HLA-B*57:01	1	530	539	10	MAEAYGVKGF	4871.97	2.9
HLA-A*02:03	1	195	204	10	MGVLATNVDL	4873.66	13
HLA-B*58:01	1	315	324	10	LASKPDAFAP	4875.61	4.7
HLA-B*15:01	1	547	555	9	LEEQLDAAF	4876.14	5.8
HLA-B*58:01	1	199	208	10	ATNVDLCDEI	4884.8	4.7
HLA-A*68:02	1	288	297	10	MHGSYASNMA	4886.54	6.3
HLA-A*23:01	1	519	527	9	SVFNGQPDF	4891.3	3
HLA-A*03:01	1	454	463	10	IGAKLANPDK	4892.1	4
HLA-A*68:01	1	151	159	9	MTSPITKQN	4895.96	6.8
HLA-A*02:06	1	532	541	10	EAYGVKGFLI	4897.55	12
HLA-B*51:01	1	428	437	10	FYPFKNHGQW	4904.44	0.66
HLA-A*11:01	1	507	515	9	WQDKFFNQR	4907.31	4.8
HLA-B*58:01	1	475	484	10	QMTNQEMALL	4907.74	4.7
HLA-B*35:01	1	17	26	10	MAESLELEQL	4913	2.4
HLA-A*30:01	1	392	401	10	QVFCKPQQTI	4926.62	12
HLA-B*08:01	1	118	126	9	DAHCDSLPL	4929.61	3.9
HLA-B*51:01	1	325	333	9	NAKIVHVDI	4934.47	0.66
HLA-A*68:01	1	86	94	9	HAAEGYARV	4943.44	6.8
HLA-A*30:02	1	60	68	9	AVLPLYDTF	4944.51	4.7
HLA-B*15:01	1	549	558	10	EQLDAAFAYQ	4946.54	5.9
HLA-A*68:02	1	264	272	9	PTVTTLLGL	4950.51	6.4
HLA-A*68:01	1	132	141	10	QVATPGIGKD	4952.22	6.8
HLA-A*02:01	1	230	238	9	LLKEAKKPV	4960	8
HLA-A*03:01	1	132	141	10	QVATPGIGKD	4966.07	4.1
HLA-B*58:01	1	94	102	9	VSGKTGVVV	4981.19	4.8
HLA-A*02:06	1	299	307	9	TECDLLINL	4982.37	12
HLA-A*02:06	1	6	15	10	HEVNQNIDPL	4986.69	12
HLA-A*68:02	1	151	160	10	MTSPITKQNY	4989.28	6.4
HLA-B*08:01	1	376	385	10	CQNNKQKHPF	4989.44	4
HLA-A*32:01	1	557	565	9	YQGPVLIEV	4989.98	2.4
HLA-A*30:01	1	255	263	9	TQFVNKHQI	4999.06	12
HLA-B*15:01	1	440	448	9	SGGLGTMGF	4999.11	5.9
HLA-B*58:01	1	303	311	9	LLINLGSRF	5000.14	4.8
HLA-B*58:01	1	487	496	10	YGLDVKIVLI	5001.22	4.8
HLA-A*30:01	1	426	435	10	AQFYPFKNHG	5010.48	12
HLA-A*02:06	1	40	48	9	VLVEALLKE	5017.48	12
HLA-A*02:03	1	254	263	10	LTQFVNKHQI	5022.97	14
HLA-A*68:02	1	49	58	10	NVDYLFGYPG	5023.62	6.4
HLA-A*30:02	1	376	385	10	CQNNKQKHPF	5031.07	4.8
HLA-B*07:02	1	318	326	9	KPDAFAPNA	5036.63	3
HLA-B*57:01	1	45	54	10	LLKENVDYLF	5043.83	3
HLA-B*40:01	1	222	231	10	KDIDTFISLL	5044.81	2
HLA-A*68:01	1	483	492	10	LLPEYGLDVK	5049.02	6.9
HLA-B*15:01	1	230	238	9	LLKEAKKPV	5049.5	6
HLA-B*07:02	1	168	177	10	IPKIVHEAFH	5052.29	3
HLA-A*02:06	1	37	46	10	GSEVLVEALL	5052.4	12
HLA-A*02:01	1	125	133	9	PLVVFTGQV	5052.4	8
HLA-A*30:02	1	29	37	9	KTLNDMRSG	5062.85	4.8
HLA-A*02:01	1	282	290	9	FLGMGGMHG	5067.62	8.1
HLA-B*44:02	1	80	88	9	HEQGAVHAA	5071.41	1.8
HLA-B*08:01	1	446	454	9	MGFGIPSSI	5073.38	4
HLA-A*30:01	1	398	406	9	QQTIEYIGK	5074.21	12
HLA-A*03:01	1	344	353	10	VDLGIIADCK	5089.88	4.2
HLA-A*68:02	1	110	119	10	TNVMTGITDA	5091.81	6.5
HLA-A*02:03	1	62	71	10	LPLYDTFYDG	5098.81	14
HLA-A*03:01	1	280	289	10	TLFLGMGGMH	5100.46	4.2
HLA-A*68:02	1	415	423	9	TTDVGQHQM	5102.28	6.5
HLA-A*23:01	1	467	476	10	CFVGDGGFQM	5125.63	3.1
HLA-A*30:01	1	130	138	9	TGQVATPGI	5130.02	12
HLA-A*68:02	1	496	504	9	INNGTLGMV	5130.29	6.5
HLA-A*02:06	1	341	349	9	VIHVDLGII	5131.29	13
HLA-A*01:01	1	476	484	9	MTNQEMALL	5134.85	1.4
HLA-B*08:01	1	54	62	9	FGYPGGAVL	5139.74	4.1
HLA-B*15:01	1	494	502	9	VLINNGTLG	5141.52	6.1
HLA-A*68:02	1	487	496	10	YGLDVKIVLI	5146.14	6.5
HLA-B*15:01	1	492	501	10	KIVLINNGTL	5148.75	6.1
HLA-A*03:01	1	420	429	10	QHQMWAAQFY	5154.05	4.2
HLA-B*35:01	1	277	285	9	YEDTLFLGM	5157.06	2.4
HLA-A*24:02	1	507	516	10	WQDKFFNQRF	5157.23	2.2
HLA-A*30:01	1	403	412	10	YIGKITNGEA	5159.63	12
HLA-A*68:01	1	8	16	9	VNQNIDPLK	5160.41	6.9
HLA-A*30:01	1	284	293	10	GMGGMHGSYA	5160.75	12
HLA-B*15:01	1	93	101	9	RVSGKTGVV	5167.9	6.1
HLA-A*68:02	1	101	109	9	VVVTSGPGA	5168.57	6.6
HLA-B*08:01	1	337	346	10	EINKVIHVDL	5169.52	4.1
HLA-B*35:01	1	82	91	10	QGAVHAAEGY	5176.91	2.5
HLA-A*23:01	1	502	511	10	GMVKQWQDKF	5179.04	3.1
HLA-A*30:02	1	515	524	10	RFSHSVFNGQ	5187.62	5
HLA-B*44:03	1	364	373	10	VETIEHSDWV	5196.89	1.8
HLA-B*15:01	1	52	60	9	YLFGYPGGA	5197.45	6.1
HLA-B*53:01	1	55	64	10	GYPGGAVLPL	5197.84	1.8
HLA-A*32:01	1	60	69	10	AVLPLYDTFY	5200.66	2.5
HLA-A*24:02	1	67	76	10	TFYDGKIKHI	5201.05	2.3
HLA-B*07:02	1	437	446	10	WVTSGGLGTM	5205.95	3.1
HLA-A*02:03	1	225	234	10	DTFISLLKEA	5212.26	14
HLA-A*30:02	1	413	421	9	IVTTDVGQH	5213.28	5
HLA-A*30:02	1	435	443	9	GQWVTSGGL	5222.42	5
HLA-A*02:01	1	41	50	10	LVEALLKENV	5226.38	8.2
HLA-B*15:01	1	274	283	10	AVPYEDTLFL	5229.66	6.1
HLA-B*40:01	1	4	12	9	TQHEVNQNI	5230.79	2
HLA-A*02:06	1	282	290	9	FLGMGGMHG	5234.19	13
HLA-B*58:01	1	314	323	10	RLASKPDAFA	5234.93	5
HLA-A*32:01	1	222	230	9	KDIDTFISL	5238.5	2.5
HLA-A*02:01	1	271	280	10	GLGAVPYEDT	5239.35	8.2
HLA-A*02:01	1	347	356	10	GIIADCKRFL	5241.27	8.2
HLA-A*30:02	1	170	178	9	KIVHEAFHV	5242.69	5
HLA-B*51:01	1	568	577	10	SPTEAVTPMV	5245.53	0.72
[truncated: 29,349 more rows]

## Sheet: Table 5
MHC II epitopes of ALS protein
allele	seq_num	start	end	length	core_peptide	peptide	ic50	rank	adjusted_rank
HLA-DRB1*04:01	1	145	159	15	ILSMTSPIT	EADILSMTSPITKQN	7.8	0.01	0.01
HLA-DRB1*04:01	1	144	158	15	ILSMTSPIT	QEADILSMTSPITKQ	8.4	0.01	0.01
HLA-DRB1*04:01	1	146	160	15	ILSMTSPIT	ADILSMTSPITKQNY	8.4	0.01	0.01
HLA-DRB1*09:01	1	11	25	15	LKMAESLEL	NIDPLKMAESLELEQ	6.6	0.02	0.02
HLA-DRB1*09:01	1	12	26	15	LKMAESLEL	IDPLKMAESLELEQL	6.7	0.02	0.02
HLA-DRB1*09:01	1	10	24	15	LKMAESLEL	QNIDPLKMAESLELE	6.8	0.02	0.02
HLA-DRB1*09:01	1	13	27	15	LKMAESLEL	DPLKMAESLELEQLN	7.1	0.03	0.03
HLA-DRB1*04:01	1	143	157	15	ILSMTSPIT	FQEADILSMTSPITK	11	0.04	0.04
HLA-DRB3*01:01	1	535	549	15	FLIDKPEQL	GVKGFLIDKPEQLEE	4.4	0.05	0.05
HLA-DRB1*04:01	1	147	161	15	ILSMTSPIT	DILSMTSPITKQNYQ	13.2	0.05	0.05
HLA-DRB3*01:01	1	534	548	15	FLIDKPEQL	YGVKGFLIDKPEQLE	4.6	0.06	0.06
HLA-DRB3*01:01	1	536	550	15	FLIDKPEQL	VKGFLIDKPEQLEEQ	4.7	0.07	0.07
HLA-DRB5*01:01	1	173	187	15	FHVANSGRK	HEAFHVANSGRKGPV	3.2	0.08	0.08
HLA-DRB5*01:01	1	171	185	15	FHVANSGRK	IVHEAFHVANSGRKG	3.4	0.08	0.08
HLA-DRB5*01:01	1	172	186	15	FHVANSGRK	VHEAFHVANSGRKGP	3.4	0.08	0.08
HLA-DRB1*09:01	1	9	410	15	LKMAESLEL	NQNIDPLKMAESLEL	8.6	0.08	0.08
HLA-DRB5*01:01	1	174	188	15	FHVANSGRK	EAFHVANSGRKGPVV	3.6	0.1	0.1
HLA-DRB3*01:01	1	537	551	15	FLIDKPEQL	KGFLIDKPEQLEEQL	5.8	0.12	0.12
HLA-DRB3*01:01	1	533	547	15	FLIDKPEQL	AYGVKGFLIDKPEQL	6.1	0.13	0.13
HLA-DRB1*13:02	1	298	312	15	LLINLGSRF	LTECDLLINLGSRFD	3.3	0.14	0.14
HLA-DRB5*01:01	1	170	184	15	FHVANSGRK	KIVHEAFHVANSGRK	4.5	0.14	0.14
HLA-DRB5*01:01	1	175	189	15	FHVANSGRK	AFHVANSGRKGPVVI	4.5	0.14	0.14
HLA-DRB1*09:01	1	14	28	15	LKMAESLEL	PLKMAESLELEQLNE	9.3	0.14	0.14
HLA-DRB1*13:02	1	297	311	15	LLINLGSRF	ALTECDLLINLGSRF	3.4	0.15	0.15
HLA-DRB1*13:02	1	299	313	15	LLINLGSRF	TECDLLINLGSRFDD	3.4	0.15	0.15
HLA-DRB1*04:03	1	463	477	15	VVCFVGDGG	KTVVCFVGDGGFQMT	445.7	0.16	0.16
HLA-DRB1*13:02	1	300	314	15	LLINLGSRF	ECDLLINLGSRFDDR	3.5	0.18	0.18
HLA-DRB1*13:02	1	490	504	15	VLINNGTLG	DVKIVLINNGTLGMV	3.9	0.22	0.22
HLA-DRB1*13:02	1	491	505	15	VLINNGTLG	VKIVLINNGTLGMVK	3.9	0.22	0.22
HLA-DRB1*13:02	1	301	315	15	LLINLGSRF	CDLLINLGSRFDDRL	4.1	0.25	0.25
HLA-DRB1*04:03	1	462	476	15	VVCFVGDGG	DKTVVCFVGDGGFQM	463.7	0.25	0.25
HLA-DRB1*07:01	1	240	254	15	INQSKSNQL	LAGAGINQSKSNQLL	5.5	0.27	0.27
HLA-DRB1*07:01	1	241	255	15	INQSKSNQL	AGAGINQSKSNQLLT	6.1	0.29	0.29
HLA-DRB1*12:01	1	264	278	15	LLGLGAVPY	PTVTTLLGLGAVPYE	33	0.29	0.29
HLA-DRB1*13:02	1	489	503	15	VLINNGTLG	LDVKIVLINNGTLGM	4.5	0.3	0.3
HLA-DRB1*13:02	1	492	506	15	LINNGTLGM	KIVLINNGTLGMVKQ	4.5	0.3	0.3
HLA-DRB1*12:01	1	263	277	15	LLGLGAVPY	IPTVTTLLGLGAVPY	33.3	0.31	0.31
HLA-DRB3*03:01	1	491	505	15	LINNGTLGM	VKIVLINNGTLGMVK	4.6	0.34	0.34
HLA-DRB1*04:01	1	142	156	15	ILSMTSPIT	AFQEADILSMTSPIT	21.1	0.34	0.34
HLA-DRB1*09:01	1	524	538	15	MKMAEAYGV	QPDFMKMAEAYGVKG	12.1	0.36	0.36
HLA-DRB1*12:01	1	265	279	15	LLGLGAVPY	TVTTLLGLGAVPYED	34.6	0.36	0.36
HLA-DRB1*04:02	1	50	64	15	LFGYPGGAV	VDYLFGYPGGAVLPL	275	0.36	0.36
HLA-DRB1*09:01	1	523	537	15	MKMAEAYGV	GQPDFMKMAEAYGVK	12.3	0.37	0.37
HLA-DRB3*03:01	1	492	506	15	LINNGTLGM	KIVLINNGTLGMVKQ	4.8	0.39	0.39
HLA-DRB3*02:02	1	289	303	15	YASNMALTE	HGSYASNMALTECDL	7.9	0.39	0.39
HLA-DRB1*09:01	1	525	539	15	MKMAEAYGV	PDFMKMAEAYGVKGF	12.5	0.39	0.39
HLA-DRB1*12:01	1	266	280	15	LLGLGAVPY	VTTLLGLGAVPYEDT	35.7	0.39	0.39
HLA-DRB3*01:01	1	538	552	15	FLIDKPEQL	GFLIDKPEQLEEQLD	10.5	0.4	0.4
HLA-DRB1*04:02	1	279	293	15	FLGMGGMHG	DTLFLGMGGMHGSYA	282.8	0.4	0.4
HLA-DRB3*02:02	1	288	302	15	YASNMALTE	MHGSYASNMALTECD	8.1	0.41	0.41
HLA-DRB3*03:01	1	490	504	15	LINNGTLGM	DVKIVLINNGTLGMV	4.9	0.42	0.42
HLA-DRB5*01:01	1	224	238	15	ISLLKEAKK	IDTFISLLKEAKKPV	6.3	0.42	0.42
HLA-DRB5*01:01	1	225	239	15	ISLLKEAKK	DTFISLLKEAKKPVV	6.3	0.42	0.42
HLA-DRB3*02:02	1	319	333	15	FAPNAKIVH	PDAFAPNAKIVHVDI	8.3	0.42	0.42
HLA-DRB1*07:01	1	242	256	15	INQSKSNQL	GAGINQSKSNQLLTQ	7	0.43	0.43
HLA-DRB1*04:02	1	49	63	15	LFGYPGGAV	NVDYLFGYPGGAVLP	290.6	0.43	0.43
HLA-DRB3*02:02	1	492	506	15	VLINNGTLG	KIVLINNGTLGMVKQ	9	0.45	0.45
HLA-DRB1*12:01	1	267	281	15	LLGLGAVPY	TTLLGLGAVPYEDTL	39.3	0.45	0.45
HLA-DRB5*01:01	1	226	240	15	ISLLKEAKK	TFISLLKEAKKPVVL	6.6	0.46	0.46
HLA-DRB1*07:01	1	239	253	15	INQSKSNQL	VLAGAGINQSKSNQL	7.7	0.46	0.46
HLA-DRB3*01:01	1	464	478	15	FVGDGGFQM	TVVCFVGDGGFQMTN	11.6	0.46	0.46
HLA-DRB3*01:01	1	463	477	15	FVGDGGFQM	KTVVCFVGDGGFQMT	12	0.47	0.47
HLA-DRB1*04:03	1	464	478	15	VVCFVGDGG	TVVCFVGDGGFQMTN	518.2	0.47	0.47
HLA-DRB1*07:01	1	243	257	15	INQSKSNQL	AGINQSKSNQLLTQF	7.8	0.48	0.48
HLA-DRB3*02:02	1	318	332	15	FAPNAKIVH	KPDAFAPNAKIVHVD	9.1	0.48	0.48
HLA-DRB3*02:02	1	491	505	15	VLINNGTLG	VKIVLINNGTLGMVK	9.1	0.48	0.48
HLA-DRB3*01:01	1	465	479	15	FVGDGGFQM	VVCFVGDGGFQMTNQ	12.1	0.49	0.49
HLA-DRB1*16:02	1	145	159	15	ILSMTSPIT	EADILSMTSPITKQN	23.9	0.49	0.49
HLA-DRB1*04:02	1	280	294	15	FLGMGGMHG	TLFLGMGGMHGSYAS	301.4	0.49	0.49
HLA-DRB1*04:02	1	278	292	15	FLGMGGMHG	EDTLFLGMGGMHGSY	305	0.49	0.49
HLA-DRB3*02:02	1	287	301	15	YASNMALTE	GMHGSYASNMALTEC	9.3	0.5	0.5
HLA-DRB1*07:01	1	12	26	15	LKMAESLEL	IDPLKMAESLELEQL	8.2	0.52	0.52
HLA-DRB1*07:01	1	10	24	15	LKMAESLEL	QNIDPLKMAESLELE	8.4	0.54	0.54
HLA-DRB1*16:02	1	144	158	15	ILSMTSPIT	QEADILSMTSPITKQ	25.6	0.55	0.55
HLA-DRB1*04:03	1	491	505	15	VKIVLINNG	VKIVLINNGTLGMVK	536	0.56	0.56
HLA-DRB1*13:02	1	302	316	15	LLINLGSRF	DLLINLGSRFDDRLA	6.2	0.57	0.57
HLA-DRB1*09:01	1	522	536	15	MKMAEAYGV	NGQPDFMKMAEAYGV	14.5	0.58	0.58
HLA-DRB1*04:03	1	461	475	15	TVVCFVGDG	PDKTVVCFVGDGGFQ	544	0.59	0.59
HLA-DRB5*01:01	1	223	237	15	ISLLKEAKK	DIDTFISLLKEAKKP	7.4	0.61	0.61
HLA-DRB3*02:02	1	317	331	15	FAPNAKIVH	SKPDAFAPNAKIVHV	10.5	0.61	0.61
HLA-DRB3*02:02	1	320	334	15	FAPNAKIVH	DAFAPNAKIVHVDID	10.5	0.61	0.61
HLA-DRB1*07:01	1	13	27	15	LKMAESLEL	DPLKMAESLELEQLN	9	0.62	0.62
HLA-DRB1*01:01	1	280	294	15	FLGMGGMHG	TLFLGMGGMHGSYAS	5.3	0.63	0.63
HLA-DRB1*07:01	1	11	25	15	LKMAESLEL	NIDPLKMAESLELEQ	9.1	0.63	0.63
HLA-DRB1*07:01	1	9	23	15	LKMAESLEL	NQNIDPLKMAESLEL	9.2	0.64	0.64
HLA-DRB1*09:01	1	526	540	15	MKMAEAYGV	DFMKMAEAYGVKGFL	15	0.64	0.64
HLA-DRB1*04:04	1	146	160	15	DILSMTSPI	ADILSMTSPITKQNY	19	0.65	0.65
HLA-DRB1*04:04	1	145	159	15	DILSMTSPI	EADILSMTSPITKQN	19.3	0.67	0.67
HLA-DRB1*16:02	1	143	157	15	ILSMTSPIT	FQEADILSMTSPITK	28.3	0.69	0.69
HLA-DRB1*07:01	1	14	28	15	LKMAESLEL	PLKMAESLELEQLNE	9.7	0.7	0.7
HLA-DRB1*11:01	1	225	239	15	FISLLKEAK	DTFISLLKEAKKPVV	9.5	0.71	0.71
HLA-DRB1*09:01	1	527	541	15	MKMAEAYGV	FMKMAEAYGVKGFLI	16.3	0.72	0.72
HLA-DRB1*11:01	1	224	238	15	FISLLKEAK	IDTFISLLKEAKKPV	9.8	0.73	0.73
HLA-DRB3*01:01	1	466	480	15	FVGDGGFQM	VCFVGDGGFQMTNQE	17.4	0.75	0.75
HLA-DRB1*04:02	1	51	65	15	LFGYPGGAV	DYLFGYPGGAVLPLY	353.3	0.75	0.75
HLA-DRB1*03:01	1	345	359	15	IIADCKRFL	DLGIIADCKRFLECL	24.5	0.77	0.77
HLA-DRB1*07:01	1	244	258	15	INQSKSNQL	GINQSKSNQLLTQFV	10.4	0.78	0.78
HLA-DRB1*01:01	1	279	293	15	FLGMGGMHG	DTLFLGMGGMHGSYA	5.8	0.79	0.79
HLA-DRB3*03:01	1	493	507	15	LINNGTLGM	IVLINNGTLGMVKQW	6.4	0.79	0.79
HLA-DRB1*04:03	1	490	504	15	KIVLINNGT	DVKIVLINNGTLGMV	575.1	0.79	0.79
HLA-DRB3*01:01	1	462	476	15	FVGDGGFQM	DKTVVCFVGDGGFQM	19.8	0.8	0.8
HLA-DRB1*16:02	1	146	160	15	ILSMTSPIT	ADILSMTSPITKQNY	32.2	0.81	0.81
HLA-DRB5*01:01	1	222	236	15	ISLLKEAKK	KDIDTFISLLKEAKK	8.8	0.85	0.85
HLA-DRB1*04:02	1	281	295	15	FLGMGGMHG	LFLGMGGMHGSYASN	362.8	0.85	0.85
HLA-DRB1*10:01	1	524	538	15	MKMAEAYGV	QPDFMKMAEAYGVKG	11.3	0.86	0.86
HLA-DRB1*04:02	1	277	291	15	FLGMGGMHG	YEDTLFLGMGGMHGS	364.4	0.86	0.86
HLA-DRB1*01:01	1	281	295	15	FLGMGGMHG	LFLGMGGMHGSYASN	6	0.88	0.88
HLA-DRB3*02:02	1	490	504	15	VLINNGTLG	DVKIVLINNGTLGMV	14.8	0.9	0.9
HLA-DRB1*04:02	1	48	62	15	LFGYPGGAV	ENVDYLFGYPGGAVL	370.8	0.91	0.91
HLA-DRB1*10:01	1	523	537	15	MKMAEAYGV	GQPDFMKMAEAYGVK	11.6	0.92	0.92
HLA-DRB3*02:02	1	286	300	15	YASNMALTE	GGMHGSYASNMALTE	15.4	0.94	0.94
HLA-DRB1*03:01	1	344	358	15	IIADCKRFL	VDLGIIADCKRFLEC	28	0.94	0.94
HLA-DRB1*04:02	1	266	280	15	LLGLGAVPY	VTTLLGLGAVPYEDT	378.1	0.95	0.95
HLA-DRB3*03:01	1	489	503	15	VLINNGTLG	LDVKIVLINNGTLGM	6.9	0.96	0.96
HLA-DRB1*03:01	1	346	360	15	IIADCKRFL	LGIIADCKRFLECLN	28.3	0.96	0.96
HLA-DRB1*04:04	1	144	158	15	DILSMTSPI	QEADILSMTSPITKQ	22.3	0.98	0.98
HLA-DRB1*10:01	1	525	539	15	MKMAEAYGV	PDFMKMAEAYGVKGF	11.9	0.99	0.99
HLA-DRB1*04:03	1	460	474	15	DKTVVCFVG	NPDKTVVCFVGDGGF	600.2	0.99	0.99
HLA-DRB5*01:01	1	227	241	15	ISLLKEAKK	FISLLKEAKKPVVLA	9.9	1.1	1.1
HLA-DRB1*10:01	1	143	157	15	ILSMTSPIT	FQEADILSMTSPITK	12.1	1.1	1.1
HLA-DRB1*10:01	1	145	159	15	ILSMTSPIT	EADILSMTSPITKQN	12.1	1.1	1.1
HLA-DRB1*11:01	1	223	237	15	FISLLKEAK	DIDTFISLLKEAKKP	12.1	1.1	1.1
HLA-DRB1*10:01	1	146	160	15	ILSMTSPIT	ADILSMTSPITKQNY	12.4	1.1	1.1
HLA-DRB3*02:02	1	290	304	15	YASNMALTE	GSYASNMALTECDLL	16.9	1.1	1.1
HLA-DRB1*16:02	1	142	156	15	ILSMTSPIT	AFQEADILSMTSPIT	37.7	1.1	1.1
HLA-DRB1*12:01	1	268	282	15	LLGLGAVPY	TLLGLGAVPYEDTLF	54	1.1	1.1
HLA-DRB1*04:02	1	265	279	15	LLGLGAVPY	TVTTLLGLGAVPYED	383.2	1.1	1.1
HLA-DRB1*04:03	1	489	503	15	KIVLINNGT	LDVKIVLINNGTLGM	609	1.1	1.1
HLA-DRB1*13:02	1	488	502	15	VLINNGTLG	GLDVKIVLINNGTLG	9.1	1.2	1.2
HLA-DRB1*13:02	1	562	576	15	VRISPTEAV	LIEVRISPTEAVTPM	9.2	1.2	1.2
HLA-DRB1*11:01	1	226	240	15	FISLLKEAK	TFISLLKEAKKPVVL	12.7	1.2	1.2
HLA-DRB1*10:01	1	280	294	15	FLGMGGMHG	TLFLGMGGMHGSYAS	13	1.2	1.2
HLA-DRB1*10:01	1	279	293	15	FLGMGGMHG	DTLFLGMGGMHGSYA	13.1	1.2	1.2
HLA-DRB1*10:01	1	144	158	15	ILSMTSPIT	QEADILSMTSPITKQ	13.3	1.2	1.2
HLA-DRB1*10:01	1	142	156	15	ILSMTSPIT	AFQEADILSMTSPIT	14	1.2	1.2
HLA-DRB1*10:01	1	526	540	15	MKMAEAYGV	DFMKMAEAYGVKGFL	14	1.2	1.2
HLA-DRB1*15:01	1	490	504	15	IVLINNGTL	DVKIVLINNGTLGMV	21.7	1.2	1.2
HLA-DRB1*13:02	1	560	574	15	VRISPTEAV	PVLIEVRISPTEAVT	9.5	1.3	1.3
HLA-DRB1*13:02	1	561	575	15	VRISPTEAV	VLIEVRISPTEAVTP	9.9	1.3	1.3
HLA-DRB1*13:02	1	563	577	15	VRISPTEAV	IEVRISPTEAVTPMV	10	1.3	1.3
HLA-DRB1*13:02	1	493	507	15	LINNGTLGM	IVLINNGTLGMVKQW	10.1	1.3	1.3
HLA-DRB1*11:01	1	222	236	15	FISLLKEAK	KDIDTFISLLKEAKK	14.3	1.3	1.3
HLA-DRB1*04:04	1	491	505	15	KIVLINNGT	VKIVLINNGTLGMVK	25	1.3	1.3
HLA-DRB1*03:01	1	536	550	15	FLIDKPEQL	VKGFLIDKPEQLEEQ	35.7	1.3	1.3
HLA-DRB1*04:03	1	492	506	15	KIVLINNGT	KIVLINNGTLGMVKQ	642.9	1.3	1.3
HLA-DRB1*13:02	1	143	157	15	DILSMTSPI	FQEADILSMTSPITK	10.3	1.4	1.4
HLA-DRB1*13:02	1	142	156	15	DILSMTSPI	AFQEADILSMTSPIT	10.4	1.4	1.4
HLA-DRB1*13:02	1	144	158	15	DILSMTSPI	QEADILSMTSPITKQ	10.7	1.4	1.4
HLA-DRB1*10:01	1	278	292	15	FLGMGGMHG	EDTLFLGMGGMHGSY	14.6	1.4	1.4
HLA-DRB3*02:02	1	173	187	15	FHVANSGRK	HEAFHVANSGRKGPV	23.3	1.4	1.4
HLA-DRB1*15:01	1	489	503	15	IVLINNGTL	LDVKIVLINNGTLGM	24.5	1.4	1.4
HLA-DRB1*15:01	1	491	505	15	IVLINNGTL	VKIVLINNGTLGMVK	24.8	1.4	1.4
HLA-DRB3*02:02	1	493	507	15	VLINNGTLG	IVLINNGTLGMVKQW	24.9	1.4	1.4
HLA-DRB3*02:02	1	316	330	15	FAPNAKIVH	ASKPDAFAPNAKIVH	25.4	1.4	1.4
HLA-DRB1*04:04	1	490	504	15	KIVLINNGT	DVKIVLINNGTLGMV	25.6	1.4	1.4
HLA-DRB1*03:01	1	535	549	15	FLIDKPEQL	GVKGFLIDKPEQLEE	37.8	1.4	1.4
HLA-DRB1*04:02	1	282	296	15	FLGMGGMHG	FLGMGGMHGSYASNM	418.2	1.4	1.4
HLA-DRB1*13:02	1	559	573	15	VRISPTEAV	GPVLIEVRISPTEAV	11.7	1.5	1.5
HLA-DRB1*10:01	1	225	239	15	FISLLKEAK	DTFISLLKEAKKPVV	14.9	1.5	1.5
HLA-DRB1*07:01	1	527	541	15	AYGVKGFLI	FMKMAEAYGVKGFLI	15.6	1.5	1.5
HLA-DRB3*02:02	1	489	503	15	VLINNGTLG	LDVKIVLINNGTLGM	27.7	1.5	1.5
HLA-DRB3*01:01	1	467	481	15	FVGDGGFQM	CFVGDGGFQMTNQEM	31.8	1.5	1.5
HLA-DRB1*03:01	1	343	357	15	IIADCKRFL	HVDLGIIADCKRFLE	39.3	1.5	1.5
HLA-DRB1*13:02	1	141	155	15	DILSMTSPI	DAFQEADILSMTSPI	12	1.6	1.6
HLA-DRB1*10:01	1	224	238	15	FISLLKEAK	IDTFISLLKEAKKPV	15.6	1.6	1.6
HLA-DRB1*10:01	1	281	295	15	FLGMGGMHG	LFLGMGGMHGSYASN	15.9	1.6	1.6
HLA-DRB1*04:02	1	264	278	15	LLGLGAVPY	PTVTTLLGLGAVPYE	433.8	1.6	1.6
HLA-DRB1*04:03	1	488	502	15	VKIVLINNG	GLDVKIVLINNGTLG	677.8	1.6	1.6
HLA-DRB3*02:02	1	174	188	15	FHVANSGRK	EAFHVANSGRKGPVV	31	1.7	1.7
HLA-DRB3*02:02	1	172	186	15	FHVANSGRK	VHEAFHVANSGRKGP	32.1	1.7	1.7
HLA-DRB1*08:02	1	97	111	15	VVVVTSGPG	KTGVVVVTSGPGATN	85.5	1.7	1.7
HLA-DRB1*08:02	1	146	160	15	LSMTSPITK	ADILSMTSPITKQNY	85.7	1.7	1.7
HLA-DRB1*08:02	1	98	112	15	VVVVTSGPG	TGVVVVTSGPGATNV	86.8	1.7	1.7
HLA-DRB1*04:02	1	267	281	15	LLGLGAVPY	TTLLGLGAVPYEDTL	441.4	1.7	1.7
HLA-DRB1*01:01	1	278	292	15	FLGMGGMHG	EDTLFLGMGGMHGSY	7.8	1.8	1.8
HLA-DRB1*13:02	1	145	159	15	DILSMTSPI	EADILSMTSPITKQN	13.5	1.8	1.8
HLA-DRB1*10:01	1	522	536	15	MKMAEAYGV	NGQPDFMKMAEAYGV	16.5	1.8	1.8
HLA-DRB1*10:01	1	147	161	15	ILSMTSPIT	DILSMTSPITKQNYQ	16.7	1.8	1.8
HLA-DRB1*08:02	1	99	113	15	VVVVTSGPG	GVVVVTSGPGATNVM	88.5	1.8	1.8
HLA-DRB1*13:02	1	564	578	15	VRISPTEAV	EVRISPTEAVTPMVP	14.7	1.9	1.9
HLA-DRB1*10:01	1	223	237	15	FISLLKEAK	DIDTFISLLKEAKKP	17.2	1.9	1.9
HLA-DRB1*10:01	1	277	291	15	FLGMGGMHG	YEDTLFLGMGGMHGS	17.4	1.9	1.9
HLA-DRB1*04:04	1	489	503	15	KIVLINNGT	LDVKIVLINNGTLGM	31.6	1.9	1.9
HLA-DRB3*01:01	1	184	198	15	VVIDFPKDM	KGPVVIDFPKDMGVL	42.4	1.9	1.9
HLA-DRB1*03:01	1	537	551	15	FLIDKPEQL	KGFLIDKPEQLEEQL	46.4	1.9	1.9
HLA-DRB1*08:02	1	145	159	15	LSMTSPITK	EADILSMTSPITKQN	91.2	1.9	1.9
HLA-DRB1*04:02	1	47	61	15	LFGYPGGAV	KENVDYLFGYPGGAV	462.6	1.9	1.9
HLA-DRB5*01:01	1	36	50	15	EVLVEALLK	SGSEVLVEALLKENV	14.3	2	2
HLA-DRB1*10:01	1	226	240	15	FISLLKEAK	TFISLLKEAKKPVVL	17.6	2	2
HLA-DRB1*07:01	1	15	29	15	LKMAESLEL	LKMAESLELEQLNEK	18.3	2	2
HLA-DRB1*04:04	1	143	157	15	DILSMTSPI	FQEADILSMTSPITK	32.3	2	2
HLA-DRB1*04:02	1	276	290	15	FLGMGGMHG	PYEDTLFLGMGGMHG	478.7	2	2
HLA-DRB1*01:01	1	552	566	15	FAYQGPVLI	DAAFAYQGPVLIEVR	8.8	2.1	2.1
HLA-DRB1*15:01	1	488	502	15	IVLINNGTL	GLDVKIVLINNGTLG	34	2.1	2.1
HLA-DRB3*01:01	1	183	197	15	VVIDFPKDM	RKGPVVIDFPKDMGV	45.6	2.1	2.1
HLA-DRB1*03:01	1	534	548	15	FLIDKPEQL	YGVKGFLIDKPEQLE	51.2	2.1	2.1
HLA-DRB1*16:02	1	224	238	15	FISLLKEAK	IDTFISLLKEAKKPV	56.9	2.1	2.1
HLA-DRB3*03:01	1	562	576	15	VRISPTEAV	LIEVRISPTEAVTPM	10.2	2.2	2.2
HLA-DRB1*04:04	1	147	161	15	ILSMTSPIT	DILSMTSPITKQNYQ	35	2.2	2.2
HLA-DRB3*02:02	1	171	185	15	FHVANSGRK	IVHEAFHVANSGRKG	44	2.2	2.2
HLA-DRB4*01:01	1	324	338	15	KIVHVDIDP	PNAKIVHVDIDPSEI	45.3	2.2	2.2
HLA-DRB1*16:02	1	225	239	15	FISLLKEAK	DTFISLLKEAKKPVV	58.3	2.2	2.2
HLA-DRB1*08:02	1	147	161	15	LSMTSPITK	DILSMTSPITKQNYQ	99.4	2.2	2.2
HLA-DRB1*08:02	1	96	110	15	VVVVTSGPG	GKTGVVVVTSGPGAT	101.9	2.2	2.2
HLA-DRB1*04:03	1	122	136	15	PLVVFTGQV	DSLPLVVFTGQVATP	737.8	2.2	2.2
HLA-DRB1*01:01	1	145	159	15	ILSMTSPIT	EADILSMTSPITKQN	9.1	2.3	2.3
HLA-DRB3*03:01	1	561	575	15	VRISPTEAV	VLIEVRISPTEAVTP	10.4	2.3	2.3
HLA-DRB5*01:01	1	176	190	15	FHVANSGRK	FHVANSGRKGPVVID	15.4	2.3	2.3
HLA-DRB1*10:01	1	222	236	15	FISLLKEAK	KDIDTFISLLKEAKK	19.2	2.3	2.3
HLA-DRB1*04:04	1	97	111	15	GVVVVTSGP	KTGVVVVTSGPGATN	36.7	2.3	2.3
HLA-DRB3*03:01	1	560	574	15	VRISPTEAV	PVLIEVRISPTEAVT	10.9	2.4	2.4
HLA-DRB1*11:01	1	227	241	15	LKEAKKPVV	FISLLKEAKKPVVLA	23.9	2.4	2.4
HLA-DRB1*11:01	1	71	85	15	KHILARHEQ	GKIKHILARHEQGAV	24.5	2.4	2.4
HLA-DRB3*02:02	1	285	299	15	YASNMALTX	MGGMHGSYASNMALT	49.9	2.4	2.4
HLA-DRB3*01:01	1	181	195	15	VVIDFPKDM	SGRKGPVVIDFPKDM	55.2	2.4	2.4
HLA-DRB1*12:01	1	269	283	15	LLGLGAVPY	LLGLGAVPYEDTLFL	96.6	2.4	2.4
HLA-DRB1*04:03	1	123	137	15	PLVVFTGQV	SLPLVVFTGQVATPG	758.3	2.4	2.4
HLA-DRB1*01:01	1	282	296	15	FLGMGGMHG	FLGMGGMHGSYASNM	9.6	2.5	2.5
HLA-DRB1*01:01	1	146	160	15	ILSMTSPIT	ADILSMTSPITKQNY	9.7	2.5	2.5
HLA-DRB1*01:01	1	553	567	15	FAYQGPVLI	AAFAYQGPVLIEVRI	9.7	2.5	2.5
HLA-DRB5*01:01	1	35	49	15	EVLVEALLK	RSGSEVLVEALLKEN	16.5	2.5	2.5
HLA-DRB1*09:01	1	528	542	15	MKMAEAYGV	MKMAEAYGVKGFLID	34.3	2.5	2.5
HLA-DRB1*15:01	1	49	63	15	LFGYPGGAV	NVDYLFGYPGGAVLP	37.7	2.5	2.5
HLA-DRB1*15:01	1	48	62	15	LFGYPGGAV	ENVDYLFGYPGGAVL	38.6	2.5	2.5
HLA-DRB3*01:01	1	182	196	15	VVIDFPKDM	GRKGPVVIDFPKDMG	57.8	2.5	2.5
HLA-DRB1*04:05	1	145	159	15	ILSMTSPIT	EADILSMTSPITKQN	61.4	2.5	2.5
HLA-DRB1*16:02	1	425	439	15	FYPFKNHGQ	AAQFYPFKNHGQWVT	63.9	2.5	2.5
HLA-DRB4*01:01	1	325	339	15	KIVHVDIDP	NAKIVHVDIDPSEIN	50.6	2.6	2.6
HLA-DRB1*03:01	1	342	356	15	IIADCKRFL	IHVDLGIIADCKRFL	58.8	2.6	2.6
HLA-DRB1*04:05	1	144	158	15	ILSMTSPIT	QEADILSMTSPITKQ	63.6	2.6	2.6
HLA-DRB1*08:02	1	144	158	15	LSMTSPITK	QEADILSMTSPITKQ	115.9	2.6	2.6
HLA-DRB1*04:02	1	442	456	15	TMGFGIPSS	GLGTMGFGIPSSIGA	528.6	2.6	2.6
HLA-DRB1*01:01	1	551	565	15	FAYQGPVLI	LDAAFAYQGPVLIEV	10	2.7	2.7
HLA-DRB5*01:01	1	37	51	15	EVLVEALLK	GSEVLVEALLKENVD	17.5	2.7	2.7
HLA-DRB1*07:01	1	528	542	15	AYGVKGFLI	MKMAEAYGVKGFLID	23.1	2.7	2.7
HLA-DRB1*09:01	1	15	29	15	LKMAESLEL	LKMAESLELEQLNEK	35.6	2.7	2.7
HLA-DRB1*15:01	1	492	506	15	IVLINNGTL	KIVLINNGTLGMVKQ	40.6	2.7	2.7
HLA-DRB4*01:01	1	323	337	15	KIVHVDIDP	APNAKIVHVDIDPSE	51.7	2.7	2.7
HLA-DRB1*16:02	1	223	237	15	FISLLKEAK	DIDTFISLLKEAKKP	68.8	2.7	2.7
HLA-DRB1*16:02	1	222	236	15	FISLLKEAK	KDIDTFISLLKEAKK	68.9	2.7	2.7
HLA-DRB1*08:02	1	560	574	15	VRISPTEAV	PVLIEVRISPTEAVT	116.6	2.7	2.7
HLA-DRB1*04:03	1	236	250	15	KPVVLAGAG	KPVVLAGAGINQSKS	780.1	2.7	2.7
HLA-DRB3*03:01	1	563	577	15	VRISPTEAV	IEVRISPTEAVTPMV	11.7	2.8	2.8
HLA-DRB3*03:01	1	488	502	15	VLINNGTLG	GLDVKIVLINNGTLG	11.8	2.8	2.8
HLA-DRB1*13:02	1	303	317	15	LLINLGSRF	LLINLGSRFDDRLAS	19.8	2.8	2.8
HLA-DRB1*04:04	1	98	112	15	GVVVVTSGP	TGVVVVTSGPGATNV	41.2	2.8	2.8
HLA-DRB3*01:01	1	185	199	15	VVIDFPKDM	GPVVIDFPKDMGVLA	66.6	2.8	2.8
HLA-DRB1*04:02	1	52	66	15	LFGYPGGAV	YLFGYPGGAVLPLYD	545.2	2.8	2.8
HLA-DRB1*04:02	1	263	277	15	LLGLGAVPY	IPTVTTLLGLGAVPY	547.3	2.8	2.8
HLA-DRB1*01:01	1	277	291	15	FLGMGGMHG	YEDTLFLGMGGMHGS	10.4	2.9	2.9
HLA-DRB1*01:01	1	550	564	15	FAYQGPVLI	QLDAAFAYQGPVLIE	10.4	2.9	2.9
HLA-DRB1*01:01	1	144	158	15	ILSMTSPIT	QEADILSMTSPITKQ	10.5	2.9	2.9
HLA-DRB5*01:01	1	146	160	15	LSMTSPITK	ADILSMTSPITKQNY	18.3	2.9	2.9
HLA-DRB1*13:02	1	146	160	15	DILSMTSPI	ADILSMTSPITKQNY	20.4	2.9	2.9
HLA-DRB1*07:01	1	245	259	15	INQSKSNQL	INQSKSNQLLTQFVN	25.3	2.9	2.9
HLA-DRB1*03:01	1	347	361	15	IADCKRFLE	GIIADCKRFLECLND	65.8	2.9	2.9
HLA-DRB3*01:01	1	539	553	15	FLIDKPEQL	FLIDKPEQLEEQLDA	68.2	2.9	2.9
HLA-DRB1*16:02	1	423	437	15	FYPFKNHGQ	MWAAQFYPFKNHGQW	71.5	2.9	2.9
HLA-DRB1*16:02	1	426	440	15	FYPFKNHGQ	AQFYPFKNHGQWVTS	71.5	2.9	2.9
HLA-DRB1*16:02	1	422	436	15	FYPFKNHGQ	QMWAAQFYPFKNHGQ	71.7	2.9	2.9
HLA-DRB1*08:02	1	561	575	15	VRISPTEAV	VLIEVRISPTEAVTP	121.9	2.9	2.9
HLA-DRB1*01:03	1	70	84	15	KIKHILARH	DGKIKHILARHEQGA	3209.7	2.9	2.9
HLA-DRB3*03:01	1	559	573	15	VRISPTEAV	GPVLIEVRISPTEAV	12.7	3	3
HLA-DRB5*01:01	1	145	159	15	LSMTSPITK	EADILSMTSPITKQN	19.1	3	3
HLA-DRB5*01:01	1	34	48	15	EVLVEALLK	MRSGSEVLVEALLKE	19.7	3	3
HLA-DRB1*10:01	1	527	541	15	MKMAEAYGV	FMKMAEAYGVKGFLI	22.7	3	3
HLA-DRB1*04:04	1	96	110	15	GVVVVTSGP	GKTGVVVVTSGPGAT	42.7	3	3
HLA-DRB1*15:01	1	222	236	15	IDTFISLLK	KDIDTFISLLKEAKK	44	3	3
HLA-DRB1*15:01	1	50	64	15	LFGYPGGAV	VDYLFGYPGGAVLPL	44.2	3	3
HLA-DRB4*01:01	1	249	263	15	QLLTQFVNK	KSNQLLTQFVNKHQI	56.7	3	3
HLA-DRB1*16:02	1	424	438	15	FYPFKNHGQ	WAAQFYPFKNHGQWV	74.2	3	3
HLA-DRB1*11:01	1	70	84	15	KHILARHEQ	DGKIKHILARHEQGA	29.8	3.1	3.1
HLA-DRB4*01:01	1	250	264	15	QLLTQFVNK	SNQLLTQFVNKHQIP	59.2	3.1	3.1
HLA-DRB3*02:02	1	510	524	15	QRFSHSVFN	KFFNQRFSHSVFNGQ	69.3	3.1	3.1
HLA-DRB1*01:01	1	525	539	15	MKMAEAYGV	PDFMKMAEAYGVKGF	11	3.2	3.2
HLA-DRB4*01:01	1	167	181	15	KIVHEAFHV	DIPKIVHEAFHVANS	60.4	3.2	3.2
HLA-DRB4*01:01	1	71	85	15	KIKHILARH	GKIKHILARHEQGAV	60.7	3.2	3.2
HLA-DRB3*02:02	1	536	550	15	FLIDKPEQL	VKGFLIDKPEQLEEQ	71.3	3.2	3.2
HLA-DRB3*02:02	1	511	525	15	QRFSHSVFN	FFNQRFSHSVFNGQP	72.3	3.2	3.2
HLA-DRB3*02:02	1	537	551	15	FLIDKPEQL	KGFLIDKPEQLEEQL	73.7	3.2	3.2
HLA-DRB3*02:02	1	509	523	15	QRFSHSVFN	DKFFNQRFSHSVFNG	74	3.2	3.2
HLA-DRB1*04:03	1	465	479	15	VVCFVGDGG	VVCFVGDGGFQMTNQ	812.6	3.2	3.2
HLA-DRB1*13:02	1	487	501	15	IVLINNGTL	YGLDVKIVLINNGTL	23.5	3.3	3.3
HLA-DRB1*04:04	1	492	506	15	VLINNGTLG	KIVLINNGTLGMVKQ	47.6	3.3	3.3
HLA-DRB1*04:05	1	146	160	15	ILSMTSPIT	ADILSMTSPITKQNY	72.2	3.3	3.3
HLA-DRB3*02:02	1	472	486	15	FQMTNQEMA	GGFQMTNQEMALLPE	74.3	3.3	3.3
HLA-DRB1*12:01	1	40	54	15	VEALLKENV	VLVEALLKENVDYLF	120.9	3.3	3.3
HLA-DRB1*04:03	1	124	138	15	PLVVFTGQV	LPLVVFTGQVATPGI	813.7	3.3	3.3
HLA-DRB1*04:03	1	235	249	15	KPVVLAGAG	KKPVVLAGAGINQSK	815.9	3.3	3.3
HLA-DRB1*01:03	1	68	82	15	KIKHILARH	FYDGKIKHILARHEQ	3309.8	3.3	3.3
HLA-DRB1*01:03	1	335	349	15	INKVIHVDL	PSEINKVIHVDLGII	3311.8	3.3	3.3
HLA-DRB1*04:04	1	488	502	15	KIVLINNGT	GLDVKIVLINNGTLG	49.2	3.4	3.4
HLA-DRB4*01:01	1	166	180	15	KIVHEAFHV	EDIPKIVHEAFHVAN	63.6	3.4	3.4
HLA-DRB3*02:02	1	175	189	15	FHVANSGRK	AFHVANSGRKGPVVI	79.4	3.4	3.4
HLA-DRB1*04:01	1	237	251	15	LAGAGINQS	PVVLAGAGINQSKSN	83.4	3.4	3.4
HLA-DRB1*04:02	1	441	455	15	TMGFGIPSS	GGLGTMGFGIPSSIG	585.2	3.4	3.4
HLA-DRB1*04:03	1	121	135	15	LPLVVFTGQ	CDSLPLVVFTGQVAT	822	3.4	3.4
HLA-DRB1*01:01	1	526	540	15	MKMAEAYGV	DFMKMAEAYGVKGFL	11.5	3.5	3.5
HLA-DRB5*01:01	1	144	158	15	LSMTSPITK	QEADILSMTSPITKQ	22.4	3.5	3.5
HLA-DRB1*15:01	1	550	564	15	AFAYQGPVL	QLDAAFAYQGPVLIE	49.4	3.5	3.5
HLA-DRB1*15:01	1	221	235	15	IDTFISLLK	NKDIDTFISLLKEAK	50	3.5	3.5
HLA-DRB4*01:01	1	326	340	15	KIVHVDIDP	AKIVHVDIDPSEINK	64.6	3.5	3.5
HLA-DRB1*04:05	1	288	302	15	YASNMALTE	MHGSYASNMALTECD	75	3.5	3.5
HLA-DRB1*04:05	1	423	437	15	FYPFKNHGQ	MWAAQFYPFKNHGQW	76.8	3.5	3.5
HLA-DRB1*04:05	1	289	303	15	YASNMALTE	HGSYASNMALTECDL	77	3.5	3.5
HLA-DRB1*03:01	1	411	425	15	VTTDVGQHQ	EAIVTTDVGQHQMWA	80.3	3.5	3.5
HLA-DRB1*03:01	1	340	354	15	IHVDLGIIA	KVIHVDLGIIADCKR	81	3.5	3.5
HLA-DRB1*04:01	1	236	250	15	LAGAGINQS	KPVVLAGAGINQSKS	85.1	3.5	3.5
HLA-DRB1*04:02	1	443	457	15	FGIPSSIGA	LGTMGFGIPSSIGAK	603.3	3.5	3.5
HLA-DRB1*13:02	1	494	508	15	LINNGTLGM	VLINNGTLGMVKQWQ	26	3.6	3.6
HLA-DRB1*15:01	1	487	501	15	IVLINNGTL	YGLDVKIVLINNGTL	51.3	3.6	3.6
HLA-DRB1*04:05	1	143	157	15	ILSMTSPIT	FQEADILSMTSPITK	78.1	3.6	3.6
HLA-DRB1*16:02	1	524	538	15	FMKMAEAYG	QPDFMKMAEAYGVKG	82.9	3.6	3.6
HLA-DRB1*16:02	1	221	235	15	FISLLKEAK	NKDIDTFISLLKEAK	83.5	3.6	3.6
HLA-DRB1*03:01	1	410	424	15	VTTDVGQHQ	GEAIVTTDVGQHQMW	83.7	3.6	3.6
HLA-DRB1*08:02	1	70	84	15	IKHILARHE	DGKIKHILARHEQGA	139.2	3.6	3.6
HLA-DRB1*04:03	1	234	248	15	KPVVLAGAG	AKKPVVLAGAGINQS	833.7	3.6	3.6
HLA-DRB1*01:03	1	69	83	15	KIKHILARH	YDGKIKHILARHEQG	3401.9	3.6	3.6
HLA-DRB1*10:01	1	13	27	15	LKMAESLEL	DPLKMAESLELEQLN	26.5	3.7	3.7
HLA-DRB1*13:02	1	242	256	15	INQSKSNQL	GAGINQSKSNQLLTQ	27.5	3.7	3.7
HLA-DRB1*11:01	1	221	235	15	FISLLKEAK	NKDIDTFISLLKEAK	36.5	3.7	3.7
HLA-DRB1*15:01	1	145	159	15	ILSMTSPIT	EADILSMTSPITKQN	52.3	3.7	3.7
HLA-DRB1*16:02	1	523	537	15	FMKMAEAYG	GQPDFMKMAEAYGVK	85.1	3.7	3.7
HLA-DRB1*03:01	1	341	355	15	IHVDLGIIA	VIHVDLGIIADCKRF	87.6	3.7	3.7
HLA-DRB3*02:02	1	301	315	15	LLINLGSRF	CDLLINLGSRFDDRL	88.1	3.7	3.7
HLA-DRB1*01:03	1	67	81	15	KIKHILARH	TFYDGKIKHILARHE	3441	3.7	3.7
HLA-DRB3*03:01	1	494	508	15	LINNGTLGM	VLINNGTLGMVKQWQ	14.8	3.8	3.8
HLA-DRB1*13:02	1	241	255	15	INQSKSNQL	AGAGINQSKSNQLLT	27.9	3.8	3.8
HLA-DRB1*11:01	1	72	86	15	KHILARHEQ	KIKHILARHEQGAVH	37.8	3.8	3.8
HLA-DRB1*15:01	1	549	563	15	AFAYQGPVL	EQLDAAFAYQGPVLI	54.7	3.8	3.8
HLA-DRB1*15:01	1	478	492	15	MALLPEYGL	NQEMALLPEYGLDVK	54.8	3.8	3.8
HLA-DRB4*01:01	1	322	336	15	KIVHVDIDP	FAPNAKIVHVDIDPS	67.9	3.8	3.8
HLA-DRB4*01:01	1	248	262	15	QLLTQFVNK	SKSNQLLTQFVNKHQ	68.7	3.8	3.8
HLA-DRB3*02:02	1	300	314	15	LLINLGSRF	ECDLLINLGSRFDDR	89.7	3.8	3.8
HLA-DRB1*08:02	1	562	576	15	VRISPTEAV	LIEVRISPTEAVTPM	146.5	3.8	3.8
HLA-DRB1*04:02	1	435	449	15	WVTSGGLGT	GQWVTSGGLGTMGFG	619.2	3.8	3.8
HLA-DRB1*10:01	1	12	26	15	LKMAESLEL	IDPLKMAESLELEQL	27.7	3.9	3.9
HLA-DRB1*15:01	1	479	493	15	MALLPEYGL	QEMALLPEYGLDVKI	55.6	3.9	3.9
HLA-DRB4*01:01	1	168	182	15	KIVHEAFHV	IPKIVHEAFHVANSG	70.9	3.9	3.9
HLA-DRB3*02:02	1	321	335	15	FAPNAKIVH	AFAPNAKIVHVDIDP	91.8	3.9	3.9
HLA-DRB3*02:02	1	170	184	15	FHVANSGRK	KIVHEAFHVANSGRK	91.9	3.9	3.9
HLA-DRB3*02:02	1	471	485	15	FQMTNQEMA	DGGFQMTNQEMALLP	93.8	3.9	3.9
HLA-DRB3*01:01	1	419	433	15	MWAAQFYPF	GQHQMWAAQFYPFKN	98.9	3.9	3.9
HLA-DRB3*01:01	1	418	432	15	MWAAQFYPF	VGQHQMWAAQFYPFK	99.3	3.9	3.9
HLA-DRB1*04:02	1	268	282	15	LLGLGAVPY	TLLGLGAVPYEDTLF	626.6	3.9	3.9
HLA-DRB1*04:03	1	493	507	15	XIVLINNGT	IVLINNGTLGMVKQW	857.4	3.9	3.9
HLA-DRB3*03:01	1	564	578	15	VRISPTEAV	EVRISPTEAVTPMVP	15.3	4	4
HLA-DRB1*04:04	1	12	26	15	PLKMAESLE	IDPLKMAESLELEQL	54.4	4	4
HLA-DRB1*15:01	1	144	158	15	ILSMTSPIT	QEADILSMTSPITKQ	56.3	4	4
HLA-DRB1*03:01	1	339	353	15	IHVDLGIIA	NKVIHVDLGIIADCK	93.8	4	4
HLA-DRB3*02:02	1	535	549	15	FLIDKPEQL	GVKGFLIDKPEQLEE	97.1	4	4
HLA-DRB1*08:02	1	559	573	15	LIEVRISPT	GPVLIEVRISPTEAV	155.4	4	4
HLA-DRB1*01:01	1	524	538	15	MKMAEAYGV	QPDFMKMAEAYGVKG	12.9	4.1	4.1
HLA-DRB3*03:01	1	298	312	15	LLINLGSRF	LTECDLLINLGSRFD	15.6	4.1	4.1
HLA-DRB3*03:01	1	299	313	15	LLINLGSRF	TECDLLINLGSRFDD	15.6	4.1	4.1
HLA-DRB1*15:01	1	51	65	15	LFGYPGGAV	DYLFGYPGGAVLPLY	57.4	4.1	4.1
HLA-DRB1*15:01	1	223	237	15	IDTFISLLK	DIDTFISLLKEAKKP	57.5	4.1	4.1
HLA-DRB1*15:01	1	47	61	15	LFGYPGGAV	KENVDYLFGYPGGAV	57.6	4.1	4.1
HLA-DRB1*08:02	1	71	85	15	IKHILARHE	GKIKHILARHEQGAV	156.7	4.1	4.1
HLA-DRB1*01:01	1	549	563	15	FAYQGPVLI	EQLDAAFAYQGPVLI	13.2	4.2	4.2
HLA-DRB5*01:01	1	147	161	15	LSMTSPITK	DILSMTSPITKQNYQ	27.2	4.2	4.2
HLA-DRB1*10:01	1	14	28	15	LKMAESLEL	PLKMAESLELEQLNE	29.6	4.2	4.2
HLA-DRB1*10:01	1	276	290	15	FLGMGGMHG	PYEDTLFLGMGGMHG	30	4.2	4.2
HLA-DRB1*11:01	1	69	83	15	KHILARHEQ	YDGKIKHILARHEQG	40	4.2	4.2
HLA-DRB1*04:04	1	99	113	15	VVVVTSGPG	GVVVVTSGPGATNVM	56.8	4.2	4.2
HLA-DRB1*04:04	1	10	24	15	PLKMAESLE	QNIDPLKMAESLELE	56.9	4.2	4.2
HLA-DRB1*15:01	1	146	160	15	ILSMTSPIT	ADILSMTSPITKQNY	59.4	4.2	4.2
HLA-DRB4*01:01	1	165	179	15	KIVHEAFHV	VEDIPKIVHEAFHVA	73.9	4.2	4.2
HLA-DRB4*01:01	1	70	84	15	KIKHILARH	DGKIKHILARHEQGA	74.1	4.2	4.2
HLA-DRB4*01:01	1	146	160	15	ILSMTSPIT	ADILSMTSPITKQNY	74.7	4.2	4.2
HLA-DRB3*01:01	1	343	357	15	IIADCKRFL	HVDLGIIADCKRFLE	109.2	4.2	4.2
HLA-DRB1*08:02	1	69	83	15	IKHILARHE	YDGKIKHILARHEQG	158	4.2	4.2
HLA-DRB1*04:02	1	434	448	15	WVTSGGLGT	HGQWVTSGGLGTMGF	657.6	4.2	4.2
HLA-DRB1*01:03	1	71	85	15	KIKHILARH	GKIKHILARHEQGAV	3573	4.2	4.2
HLA-DRB1*01:01	1	527	541	15	MKMAEAYGV	FMKMAEAYGVKGFLI	13.7	4.3	4.3
HLA-DRB3*03:01	1	300	314	15	LLINLGSRF	ECDLLINLGSRFDDR	16.1	4.3	4.3
HLA-DRB1*13:02	1	243	257	15	INQSKSNQL	AGINQSKSNQLLTQF	31.6	4.3	4.3
HLA-DRB1*04:01	1	238	252	15	LAGAGINQS	VVLAGAGINQSKSNQ	99	4.3	4.3
HLA-DRB3*01:01	1	345	359	15	IIADCKRFL	DLGIIADCKRFLECL	111.6	4.3	4.3
HLA-DRB5*01:01	1	38	52	15	EVLVEALLK	SEVLVEALLKENVDY	29.1	4.4	4.4
HLA-DRB1*13:02	1	240	254	15	INQSKSNQL	LAGAGINQSKSNQLL	32.9	4.4	4.4
HLA-DRB1*13:02	1	330	344	15	SEINKVIHV	HVDIDPSEINKVIHV	32.9	4.4	4.4
HLA-DRB1*09:01	1	264	278	15	LLGLGAVPY	PTVTTLLGLGAVPYE	49	4.4	4.4
HLA-DRB1*04:04	1	11	25	15	PLKMAESLE	NIDPLKMAESLELEQ	59	4.4	4.4
HLA-DRB1*04:05	1	424	438	15	FYPFKNHGQ	WAAQFYPFKNHGQWV	88.8	4.4	4.4
HLA-DRB1*04:01	1	491	505	15	LINNGTLGM	VKIVLINNGTLGMVK	102.1	4.4	4.4
HLA-DRB1*03:01	1	338	352	15	IHVDLGIIA	INKVIHVDLGIIADC	104.1	4.4	4.4
HLA-DRB3*01:01	1	420	434	15	MWAAQFYPF	QHQMWAAQFYPFKNH	114.3	4.4	4.4
HLA-DRB3*01:01	1	544	558	15	EQLDAAFAY	PEQLEEQLDAAFAYQ	114.4	4.4	4.4
HLA-DRB3*01:01	1	337	351	15	IHVDLGIIA	EINKVIHVDLGIIAD	116.2	4.4	4.4
HLA-DRB3*01:01	1	344	358	15	IIADCKRFL	VDLGIIADCKRFLEC	116.7	4.4	4.4
HLA-DRB1*04:03	1	237	251	15	XPVVLAGAG	PVVLAGAGINQSKSN	884.4	4.4	4.4
HLA-DRB1*04:03	1	125	139	15	PLVVFTGQV	PLVVFTGQVATPGIG	887.3	4.4	4.4
HLA-DRB1*01:01	1	147	161	15	ILSMTSPIT	DILSMTSPITKQNYQ	14.2	4.5	4.5
HLA-DRB1*01:01	1	143	157	15	ILSMTSPIT	FQEADILSMTSPITK	14.3	4.5	4.5
HLA-DRB1*09:01	1	285	299	15	MHGSYASNM	MGGMHGSYASNMALT	50.7	4.5	4.5
HLA-DRB1*15:01	1	551	565	15	AFAYQGPVL	LDAAFAYQGPVLIEV	62.1	4.5	4.5
HLA-DRB1*16:02	1	522	536	15	FMKMAEAYG	NGQPDFMKMAEAYGV	101	4.5	4.5
HLA-DRB1*16:02	1	147	161	15	ILSMTSPIT	DILSMTSPITKQNYQ	101.2	4.5	4.5
HLA-DRB3*02:02	1	512	526	15	QRFSHSVFN	FNQRFSHSVFNGQPD	110.9	4.5	4.5
HLA-DRB3*02:02	1	291	305	15	YASNMALTE	SYASNMALTECDLLI	114	4.5	4.5
HLA-DRB3*01:01	1	342	356	15	IIADCKRFL	IHVDLGIIADCKRFL	122.2	4.5	4.5
HLA-DRB1*04:02	1	436	450	15	WVTSGGLGT	QWVTSGGLGTMGFGI	674.8	4.5	4.5
HLA-DRB1*01:01	1	554	568	15	FAYQGPVLI	AFAYQGPVLIEVRIS	14.5	4.6	4.6
HLA-DRB1*10:01	1	11	25	15	LKMAESLEL	NIDPLKMAESLELEQ	31.6	4.6	4.6
HLA-DRB1*09:01	1	265	279	15	LLGLGAVPY	TVTTLLGLGAVPYED	51	4.6	4.6
HLA-DRB1*09:01	1	284	298	15	MHGSYASNM	GMGGMHGSYASNMAL	51.1	4.6	4.6
HLA-DRB1*15:01	1	249	263	15	LTQFVNKHQ	KSNQLLTQFVNKHQI	62.8	4.6	4.6
HLA-DRB1*03:01	1	538	552	15	FLIDKPEQL	GFLIDKPEQLEEQLD	109.3	4.6	4.6
HLA-DRB3*01:01	1	338	352	15	IHVDLGIIA	INKVIHVDLGIIADC	124.3	4.6	4.6
HLA-DRB3*01:01	1	186	200	15	VVIDFPKDM	PVVIDFPKDMGVLAT	124.5	4.6	4.6
HLA-DRB1*08:02	1	95	109	15	VVVVTSGPG	SGKTGVVVVTSGPGA	170.6	4.6	4.6
HLA-DRB1*04:02	1	444	458	15	FGIPSSIGA	GTMGFGIPSSIGAKL	689.2	4.6	4.6
HLA-DRB3*03:01	1	301	315	15	LLINLGSRF	CDLLINLGSRFDDRL	17.2	4.7	4.7
HLA-DRB1*13:02	1	336	350	15	IHVDLGIIA	SEINKVIHVDLGIIA	35.5	4.7	4.7
HLA-DRB1*09:01	1	266	280	15	LLGLGAVPY	VTTLLGLGAVPYEDT	52	4.7	4.7
HLA-DRB3*02:02	1	508	522	15	QRFSHSVFN	QDKFFNQRFSHSVFN	117.4	4.7	4.7
HLA-DRB3*02:02	1	488	502	15	VLINNGTLG	GLDVKIVLINNGTLG	117.7	4.7	4.7
HLA-DRB3*02:02	1	470	484	15	FQMTNQEMA	GDGGFQMTNQEMALL	119.9	4.7	4.7
HLA-DRB3*01:01	1	482	496	15	YGLDVKIVL	ALLPEYGLDVKIVLI	127.8	4.7	4.7
HLA-DRB1*04:04	1	95	109	15	GVVVVTSGP	SGKTGVVVVTSGPGA	63.3	4.8	4.8
HLA-DRB1*15:01	1	250	264	15	LTQFVNKHQ	SNQLLTQFVNKHQIP	65.7	4.8	4.8
HLA-DRB1*04:05	1	422	436	15	FYPFKNHGQ	QMWAAQFYPFKNHGQ	93.6	4.8	4.8
HLA-DRB1*16:02	1	525	539	15	FMKMAEAYG	PDFMKMAEAYGVKGF	106.2	4.8	4.8
HLA-DRB1*04:01	1	535	549	15	FLIDKPEQL	GVKGFLIDKPEQLEE	106.4	4.8	4.8
HLA-DRB1*03:01	1	337	351	15	IHVDLGIIA	EINKVIHVDLGIIAD	116.1	4.8	4.8
HLA-DRB3*01:01	1	346	360	15	IIADCKRFL	LGIIADCKRFLECLN	132.9	4.8	4.8
HLA-DRB1*08:02	1	143	157	15	ILSMTSPIT	FQEADILSMTSPITK	176.1	4.8	4.8
HLA-DRB3*03:01	1	145	159	15	DILSMTSPI	EADILSMTSPITKQN	18	4.9	4.9
HLA-DRB1*09:01	1	283	297	15	MHGSYASNM	LGMGGMHGSYASNMA	53.4	4.9	4.9
HLA-DRB1*09:01	1	286	300	15	MHGSYASNM	GGMHGSYASNMALTE	53.8	4.9	4.9
HLA-DRB1*04:04	1	13	27	15	PLKMAESLE	DPLKMAESLELEQLN	65.7	4.9	4.9
HLA-DRB4*01:01	1	145	159	15	ILSMTSPIT	EADILSMTSPITKQN	85.2	4.9	4.9
HLA-DRB1*12:01	1	41	55	15	VEALLKENV	LVEALLKENVDYLFG	168.5	4.9	4.9
HLA-DRB1*08:02	1	400	414	15	IGKITNGEA	TIEYIGKITNGEAIV	178.3	4.9	4.9
HLA-DRB1*08:02	1	401	415	15	IGKITNGEA	IEYIGKITNGEAIVT	178.6	4.9	4.9
HLA-DRB1*13:02	1	331	345	15	SEINKVIHV	VDIDPSEINKVIHVD	37.4	5	5
HLA-DRB1*08:01	1	174	188	15	FHVANSGRK	EAFHVANSGRKGPVV	85.9	5	5
HLA-DRB1*04:01	1	239	253	15	LAGAGINQS	VLAGAGINQSKSNQL	112.1	5	5
HLA-DRB1*04:01	1	490	504	15	IVLINNGTL	DVKIVLINNGTLGMV	112.5	5	5
HLA-DRB1*04:01	1	536	550	15	FLIDKPEQL	VKGFLIDKPEQLEEQ	113	5	5
HLA-DRB3*01:01	1	417	431	15	MWAAQFYPF	DVGQHQMWAAQFYPF	137	5	5
HLA-DRB3*01:01	1	468	482	15	FVGDGGFQM	FVGDGGFQMTNQEMA	140.3	5	5
HLA-DRB1*12:01	1	42	56	15	LKENVDYLF	VEALLKENVDYLFGY	170.6	5	5
HLA-DRB1*08:02	1	251	265	15	LTQFVNKHQ	NQLLTQFVNKHQIPT	182.7	5	5
HLA-DRB3*03:01	1	144	158	15	DILSMTSPI	QEADILSMTSPITKQ	18.4	5.1	5.1
HLA-DRB5*01:01	1	33	47	15	EVLVEALLK	DMRSGSEVLVEALLK	33.4	5.1	5.1
HLA-DRB1*10:01	1	221	235	15	FISLLKEAK	NKDIDTFISLLKEAK	34.3	5.1	5.1
HLA-DRB1*09:01	1	282	296	15	MHGSYASNM	FLGMGGMHGSYASNM	55.9	5.1	5.1
HLA-DRB1*08:01	1	175	189	15	FHVANSGRK	AFHVANSGRKGPVVI	86.7	5.1	5.1
HLA-DRB1*04:01	1	422	436	15	WAAQFYPFK	QMWAAQFYPFKNHGQ	114	5.1	5.1
HLA-DRB1*03:01	1	412	426	15	VTTDVGQHQ	AIVTTDVGQHQMWAA	120.6	5.1	5.1
HLA-DRB1*03:01	1	533	547	15	FLIDKPEQL	AYGVKGFLIDKPEQL	121	5.1	5.1
HLA-DRB3*01:01	1	483	497	15	YGLDVKIVL	LLPEYGLDVKIVLIN	141.4	5.1	5.1
HLA-DRB3*01:01	1	339	353	15	IHVDLGIIA	NKVIHVDLGIIADCK	142	5.1	5.1
HLA-DRB3*01:01	1	545	559	15	EQLDAAFAY	EQLEEQLDAAFAYQG	143.3	5.1	5.1
HLA-DRB1*04:03	1	233	247	15	KPVVLAGAG	EAKKPVVLAGAGINQ	922.9	5.1	5.1
HLA-DRB1*04:03	1	459	473	15	DKTVVCFVG	ANPDKTVVCFVGDGG	928.4	5.1	5.1
HLA-DRB1*07:01	1	529	543	15	AYGVKGFLI	KMAEAYGVKGFLIDK	43.1	5.2	5.2
HLA-DRB1*04:04	1	142	156	15	DILSMTSPI	AFQEADILSMTSPIT	67.8	5.2	5.2
HLA-DRB1*04:05	1	351	365	15	FLECLNDKN	DCKRFLECLNDKNVE	99.4	5.2	5.2
HLA-DRB1*16:02	1	427	441	15	FYPFKNHGQ	QFYPFKNHGQWVTSG	111	5.2	5.2
HLA-DRB1*04:01	1	12	26	15	LKMAESLEL	IDPLKMAESLELEQL	115.6	5.2	5.2
HLA-DRB1*03:01	1	409	423	15	VTTDVGQHQ	NGEAIVTTDVGQHQM	125.3	5.2	5.2
HLA-DRB3*02:02	1	534	548	15	FLIDKPEQL	YGVKGFLIDKPEQLE	133.5	5.2	5.2
HLA-DRB1*11:01	1	68	82	15	KHILARHEQ	FYDGKIKHILARHEQ	54.3	5.3	5.3
HLA-DRB1*09:01	1	267	281	15	LLGLGAVPY	TTLLGLGAVPYEDTL	57.6	5.3	5.3
HLA-DRB1*15:01	1	480	494	15	MALLPEYGL	EMALLPEYGLDVKIV	72.1	5.3	5.3
HLA-DRB1*08:01	1	227	241	15	LKEAKKPVV	FISLLKEAKKPVVLA	89	5.3	5.3
HLA-DRB1*08:01	1	173	187	15	FHVANSGRK	HEAFHVANSGRKGPV	90.1	5.3	5.3
HLA-DRB1*08:01	1	226	240	15	LKEAKKPVV	TFISLLKEAKKPVVL	90.2	5.3	5.3
HLA-DRB4*01:01	1	559	573	15	EVRISPTEA	GPVLIEVRISPTEAV	90.7	5.3	5.3
HLA-DRB1*16:02	1	508	522	15	FFNQRFSHS	QDKFFNQRFSHSVFN	115	5.3	5.3
HLA-DRB1*04:01	1	126	140	15	FTGQVATPG	LVVFTGQVATPGIGK	117	5.3	5.3
HLA-DRB1*04:01	1	224	238	15	FISLLKEAK	IDTFISLLKEAKKPV	117.5	5.3	5.3
HLA-DRB1*04:01	1	235	249	15	LAGAGINQS	KKPVVLAGAGINQSK	118.5	5.3	5.3
HLA-DRB1*08:02	1	250	264	15	LTQFVNKHQ	SNQLLTQFVNKHQIP	191	5.3	5.3
HLA-DRB1*04:03	1	238	252	15	AGAGINQSK	VVLAGAGINQSKSNQ	937.1	5.3	5.3
HLA-DRB1*01:03	1	336	350	15	KVIHVDLGI	SEINKVIHVDLGIIA	3846.1	5.3	5.3
HLA-DRB4*01:01	1	247	261	15	QLLTQFVNK	QSKSNQLLTQFVNKH	92.3	5.4	5.4
HLA-DRB1*04:05	1	290	304	15	YASNMALTE	GSYASNMALTECDLL	103.5	5.4	5.4
HLA-DRB1*04:01	1	223	237	15	FISLLKEAK	DIDTFISLLKEAKKP	120.6	5.4	5.4
HLA-DRB3*02:02	1	299	313	15	LLINLGSRF	TECDLLINLGSRFDD	142.5	5.4	5.4
HLA-DRB1*08:02	1	100	114	15	VVVTSGPGA	VVVVTSGPGATNVMT	194.3	5.4	5.4
HLA-DRB1*04:02	1	440	454	15	TMGFGIPSS	SGGLGTMGFGIPSSI	739.9	5.4	5.4
HLA-DRB3*03:01	1	297	311	15	LLINLGSRF	ALTECDLLINLGSRF	19.7	5.5	5.5
HLA-DRB1*13:02	1	332	346	15	SEINKVIHV	DIDPSEINKVIHVDL	43.8	5.5	5.5
HLA-DRB1*15:01	1	224	238	15	ISLLKEAKK	IDTFISLLKEAKKPV	75	5.5	5.5
HLA-DRB1*04:01	1	11	25	15	LKMAESLEL	NIDPLKMAESLELEQ	121.7	5.5	5.5
HLA-DRB3*01:01	1	490	504	15	LINNGTLGM	DVKIVLINNGTLGMV	158.4	5.5	5.5
HLA-DRB3*01:01	1	421	435	15	MWAAQFYPF	HQMWAAQFYPFKNHG	160.5	5.5	5.5
HLA-DRB1*08:02	1	525	539	15	MKMAEAYGV	PDFMKMAEAYGVKGF	194.7	5.5	5.5
HLA-DRB1*08:02	1	252	266	15	LTQFVNKHQ	QLLTQFVNKHQIPTV	195.9	5.5	5.5
HLA-DRB1*08:02	1	68	82	15	IKHILARHE	FYDGKIKHILARHEQ	196	5.5	5.5
HLA-DRB1*04:02	1	433	447	15	WVTSGGLGT	NHGQWVTSGGLGTMG	744.5	5.5	5.5
HLA-DRB1*01:03	1	66	80	15	YDGKIKHIL	DTFYDGKIKHILARH	3884.5	5.5	5.5
HLA-DRB3*03:01	1	146	160	15	LSMTSPITK	ADILSMTSPITKQNY	19.9	5.6	5.6
HLA-DRB1*10:01	1	10	24	15	LKMAESLEL	QNIDPLKMAESLELE	37.1	5.6	5.6
HLA-DRB1*04:05	1	352	366	15	FLECLNDKN	CKRFLECLNDKNVET	106.7	5.6	5.6
HLA-DRB1*04:05	1	222	236	15	FISLLKEAK	KDIDTFISLLKEAKK	107.9	5.6	5.6
HLA-DRB1*04:01	1	534	548	15	FLIDKPEQL	YGVKGFLIDKPEQLE	123.9	5.6	5.6
HLA-DRB1*04:01	1	287	301	15	YASNMALTE	GMHGSYASNMALTEC	124	5.6	5.6
HLA-DRB1*04:01	1	288	302	15	YASNMALTE	MHGSYASNMALTECD	125.6	5.6	5.6
HLA-DRB1*03:01	1	300	314	15	LLINLGSRF	ECDLLINLGSRFDDR	138.8	5.6	5.6
HLA-DRB3*01:01	1	484	498	15	YGLDVKIVL	LPEYGLDVKIVLINN	162.7	5.6	5.6
HLA-DRB1*08:02	1	402	416	15	IGKITNGEA	EYIGKITNGEAIVTT	197.7	5.6	5.6
HLA-DRB1*08:02	1	399	413	15	IGKITNGEA	QTIEYIGKITNGEAI	198	5.6	5.6
HLA-DRB1*15:01	1	220	234	15	IDTFISLLK	ENKDIDTFISLLKEA	77.2	5.7	5.7
HLA-DRB1*15:01	1	12	26	15	LKMAESLEL	IDPLKMAESLELEQL	77.5	5.7	5.7
HLA-DRB1*04:05	1	223	237	15	FISLLKEAK	DIDTFISLLKEAKKP	108.2	5.7	5.7
HLA-DRB1*04:05	1	425	439	15	FYPFKNHGQ	AAQFYPFKNHGQWVT	109.1	5.7	5.7
HLA-DRB1*04:05	1	287	301	15	YASNMALTE	GMHGSYASNMALTEC	110.2	5.7	5.7
HLA-DRB1*16:02	1	420	434	15	WAAQFYPFK	QHQMWAAQFYPFKNH	121.7	5.7	5.7
HLA-DRB1*04:01	1	492	506	15	LINNGTLGM	KIVLINNGTLGMVKQ	126.1	5.7	5.7
HLA-DRB1*03:01	1	327	341	15	VHVDIDPSE	KIVHVDIDPSEINKV	141.3	5.7	5.7
HLA-DRB1*08:02	1	491	505	15	LINNGTLGM	VKIVLINNGTLGMVK	203	5.7	5.7
HLA-DRB1*10:01	1	477	491	15	EMALLPEYG	TNQEMALLPEYGLDV	37.9	5.8	5.8
HLA-DRB1*15:01	1	526	540	15	MKMAEAYGV	DFMKMAEAYGVKGFL	78.6	5.8	5.8
HLA-DRB1*04:01	1	423	437	15	WAAQFYPFK	MWAAQFYPFKNHGQW	128.2	5.8	5.8
HLA-DRB1*03:01	1	326	340	15	VHVDIDPSE	AKIVHVDIDPSEINK	142	5.8	5.8
HLA-DRB3*01:01	1	546	560	15	EQLDAAFAY	QLEEQLDAAFAYQGP	170.3	5.8	5.8
HLA-DRB1*08:02	1	249	263	15	LTQFVNKHQ	KSNQLLTQFVNKHQI	205.1	5.8	5.8
HLA-DRB1*04:02	1	464	478	15	FVGDGGFQM	TVVCFVGDGGFQMTN	760.1	5.8	5.8
HLA-DRB1*04:03	1	265	279	15	VTTLLGLGA	TVTTLLGLGAVPYED	957.4	5.8	5.8
HLA-DRB4*01:03	1	227	241	15	LLKEAKKPV	FISLLKEAKKPVVLA	17.3	5.9	5.9
HLA-DRB1*10:01	1	473	487	15	FQMTNQEMA	GFQMTNQEMALLPEY	38.5	5.9	5.9
HLA-DRB5*01:01	1	228	242	15	ISLLKEAKK	ISLLKEAKKPVVLAG	39.2	5.9	5.9
HLA-DRB1*13:02	1	184	198	15	VVIDFPKDM	KGPVVIDFPKDMGVL	48.1	5.9	5.9
HLA-DRB1*09:01	1	263	277	15	LLGLGAVPY	IPTVTTLLGLGAVPY	62.2	5.9	5.9
HLA-DRB1*15:01	1	71	85	15	IKHILARHE	GKIKHILARHEQGAV	79.7	5.9	5.9
HLA-DRB1*15:01	1	251	265	15	LTQFVNKHQ	NQLLTQFVNKHQIPT	79.8	5.9	5.9
HLA-DRB4*01:01	1	560	574	15	EVRISPTEA	PVLIEVRISPTEAVT	100.7	5.9	5.9
HLA-DRB1*04:01	1	13	27	15	LKMAESLEL	DPLKMAESLELEQLN	132.1	5.9	5.9
HLA-DRB1*03:01	1	64	78	15	TFYDGKIKH	LYDTFYDGKIKHILA	143.9	5.9	5.9
HLA-DRB1*12:01	1	39	53	15	VEALLKENV	EVLVEALLKENVDYL	200.5	5.9	5.9
HLA-DRB1*08:02	1	490	504	15	IVLINNGTL	DVKIVLINNGTLGMV	207	5.9	5.9
HLA-DRB1*09:01	1	433	447	15	WVTSGGLGT	NHGQWVTSGGLGTMG	63.9	6	6
HLA-DRB1*15:01	1	425	439	15	FYPFKNHGQ	AAQFYPFKNHGQWVT	80.8	6	6
HLA-DRB1*15:01	1	477	491	15	MALLPEYGL	TNQEMALLPEYGLDV	81.1	6	6
HLA-DRB1*15:01	1	143	157	15	ILSMTSPIT	FQEADILSMTSPITK	81.3	6	6
HLA-DRB1*15:01	1	527	541	15	MKMAEAYGV	FMKMAEAYGVKGFLI	81.4	6	6
HLA-DRB4*01:01	1	561	575	15	EVRISPTEA	VLIEVRISPTEAVTP	101.5	6	6
HLA-DRB4*01:01	1	144	158	15	ILSMTSPIT	QEADILSMTSPITKQ	101.8	6	6
HLA-DRB4*01:01	1	69	83	15	KIKHILARH	YDGKIKHILARHEQG	102.4	6	6
HLA-DRB1*04:05	1	142	156	15	ILSMTSPIT	AFQEADILSMTSPIT	115.2	6	6
HLA-DRB1*04:03	1	109	123	15	ATNVMTGIT	ATNVMTGITDAHCDS	971.2	6	6
HLA-DRB1*04:03	1	108	122	15	ATNVMTGIT	GATNVMTGITDAHCD	974.2	6	6
HLA-DRB1*01:03	1	555	569	15	GPVLIEVRI	FAYQGPVLIEVRISP	3973.9	6	6
HLA-DRB1*01:01	1	523	537	15	MKMAEAYGV	GQPDFMKMAEAYGVK	18.4	6.1	6.1
HLA-DRB1*13:02	1	244	258	15	INQSKSNQL	GINQSKSNQLLTQFV	50.7	6.1	6.1
HLA-DRB1*09:01	1	434	448	15	WVTSGGLGT	HGQWVTSGGLGTMGF	64.3	6.1	6.1
HLA-DRB1*08:01	1	225	239	15	ISLLKEAKK	DTFISLLKEAKKPVV	101.5	6.1	6.1
HLA-DRB4*01:01	1	251	265	15	QLLTQFVNK	NQLLTQFVNKHQIPT	104.2	6.1	6.1
HLA-DRB1*16:02	1	507	521	15	FFNQRFSHS	WQDKFFNQRFSHSVF	127	6.1	6.1
HLA-DRB1*04:01	1	125	139	15	FTGQVATPG	PLVVFTGQVATPGIG	136.4	6.1	6.1
HLA-DRB1*04:01	1	222	236	15	FISLLKEAK	KDIDTFISLLKEAKK	136.6	6.1	6.1
HLA-DRB1*04:01	1	289	303	15	YASNMALTE	HGSYASNMALTECDL	137.8	6.1	6.1
HLA-DRB1*04:01	1	225	239	15	FISLLKEAK	DTFISLLKEAKKPVV	138.3	6.1	6.1
HLA-DRB1*03:01	1	63	77	15	TFYDGKIKH	PLYDTFYDGKIKHIL	151.6	6.1	6.1
HLA-DRB3*01:01	1	543	557	15	EQLDAAFAY	KPEQLEEQLDAAFAY	182.8	6.1	6.1
HLA-DRB3*01:01	1	491	505	15	LINNGTLGM	VKIVLINNGTLGMVK	186.4	6.1	6.1
HLA-DRB4*01:03	1	226	240	15	LLKEAKKPV	TFISLLKEAKKPVVL	18.5	6.2	6.2
HLA-DRB1*11:01	1	398	412	15	IEYIGKITN	QQTIEYIGKITNGEA	64.4	6.2	6.2
HLA-DRB1*11:01	1	67	81	15	YDGKIKHIL	TFYDGKIKHILARHE	65.6	6.2	6.2
HLA-DRB1*15:01	1	424	438	15	FYPFKNHGQ	WAAQFYPFKNHGQWV	84.3	6.2	6.2
HLA-DRB1*08:01	1	172	186	15	FHVANSGRK	VHEAFHVANSGRKGP	103.5	6.2	6.2
HLA-DRB1*16:02	1	421	435	15	WAAQFYPFK	HQMWAAQFYPFKNHG	129.4	6.2	6.2
HLA-DRB3*02:02	1	298	312	15	LLINLGSRF	LTECDLLINLGSRFD	181	6.2	6.2
HLA-DRB3*02:02	1	254	268	15	VNKHQIPTV	LTQFVNKHQIPTVTT	182	6.2	6.2
HLA-DRB1*08:02	1	526	540	15	MKMAEAYGV	DFMKMAEAYGVKGFL	214.2	6.2	6.2
HLA-DRB1*04:02	1	463	477	15	FVGDGGFQM	KTVVCFVGDGGFQMT	780.2	6.2	6.2
HLA-DRB3*03:01	1	143	157	15	DILSMTSPI	FQEADILSMTSPITK	21.7	6.3	6.3
HLA-DRB1*13:02	1	565	579	15	VRISPTEAV	VRISPTEAVTPMVPS	51.9	6.3	6.3
HLA-DRB4*01:01	1	336	350	15	KVIHVDLGI	SEINKVIHVDLGIIA	106.4	6.3	6.3
HLA-DRB1*16:02	1	419	433	15	WAAQFYPFK	GQHQMWAAQFYPFKN	134.3	6.3	6.3
HLA-DRB1*04:01	1	127	141	15	FTGQVATPG	VVFTGQVATPGIGKD	143.9	6.3	6.3
HLA-DRB1*04:02	1	526	540	15	FMKMAEAYG	DFMKMAEAYGVKGFL	784.9	6.3	6.3
HLA-DRB1*04:02	1	549	563	15	AFAYQGPVL	EQLDAAFAYQGPVLI	786.4	6.3	6.3
HLA-DRB5*01:01	1	517	531	15	FNGQPDFMK	SHSVFNGQPDFMKMA	43	6.4	6.4
HLA-DRB5*01:01	1	148	162	15	LSMTSPITK	ILSMTSPITKQNYQV	43.1	6.4	6.4
HLA-DRB5*01:01	1	518	532	15	FNGQPDFMK	HSVFNGQPDFMKMAE	43.4	6.4	6.4
HLA-DRB1*13:02	1	337	351	15	IHVDLGIIA	EINKVIHVDLGIIAD	53.1	6.4	6.4
HLA-DRB1*15:01	1	525	539	15	MKMAEAYGV	PDFMKMAEAYGVKGF	88.4	6.4	6.4
HLA-DRB4*01:01	1	164	178	15	KIVHEAFHV	RVEDIPKIVHEAFHV	108.3	6.4	6.4
HLA-DRB1*04:05	1	400	414	15	YIGKITNGE	TIEYIGKITNGEAIV	121.6	6.4	6.4
HLA-DRB1*04:01	1	537	551	15	FLIDKPEQL	KGFLIDKPEQLEEQL	147.1	6.4	6.4
HLA-DRB1*03:01	1	42	56	15	LLKENVDYL	VEALLKENVDYLFGY	159.5	6.4	6.4
HLA-DRB1*10:01	1	472	486	15	FQMTNQEMA	GGFQMTNQEMALLPE	42	6.5	6.5
HLA-DRB1*15:01	1	552	566	15	AFAYQGPVL	DAAFAYQGPVLIEVR	89.5	6.5	6.5
HLA-DRB1*04:05	1	399	413	15	YIGKITNGE	QTIEYIGKITNGEAI	123.7	6.5	6.5
HLA-DRB1*16:02	1	470	484	15	FQMTNQEMA	GDGGFQMTNQEMALL	137.5	6.5	6.5
HLA-DRB1*16:02	1	471	485	15	FQMTNQEMA	DGGFQMTNQEMALLP	137.5	6.5	6.5
HLA-DRB1*04:01	1	489	503	15	IVLINNGTL	LDVKIVLINNGTLGM	149.4	6.5	6.5
HLA-DRB1*08:02	1	410	424	15	IVTTDVGQH	GEAIVTTDVGQHQMW	225.2	6.5	6.5
HLA-DRB1*04:02	1	74	88	15	ILARHEQGA	KHILARHEQGAVHAA	795.5	6.5	6.5
HLA-DRB1*04:02	1	445	459	15	FGIPSSIGA	TMGFGIPSSIGAKLA	795.6	6.5	6.5
HLA-DRB1*15:01	1	52	66	15	LFGYPGGAV	YLFGYPGGAVLPLYD	91.7	6.6	6.6
HLA-DRB4*01:01	1	12	26	15	PLKMAESLE	IDPLKMAESLELEQL	111	6.6	6.6
HLA-DRB1*04:05	1	224	238	15	FISLLKEAK	IDTFISLLKEAKKPV	124.3	6.6	6.6
HLA-DRB1*03:01	1	301	315	15	LLINLGSRF	CDLLINLGSRFDDRL	170.4	6.6	6.6
HLA-DRB3*01:01	1	547	561	15	EQLDAAFAY	LEEQLDAAFAYQGPV	206.7	6.6	6.6
HLA-DRB1*08:02	1	524	538	15	MKMAEAYGV	QPDFMKMAEAYGVKG	226.7	6.6	6.6
HLA-DRB1*04:02	1	73	87	15	ILARHEQGA	IKHILARHEQGAVHA	803	6.6	6.6
HLA-DRB1*10:01	1	474	488	15	EMALLPEYG	FQMTNQEMALLPEYG	42.7	6.7	6.7
HLA-DRB1*10:01	1	476	490	15	EMALLPEYG	MTNQEMALLPEYGLD	42.7	6.7	6.7
HLA-DRB1*07:01	1	507	521	15	FNQRFSHSV	WQDKFFNQRFSHSVF	56.2	6.7	6.7
HLA-DRB1*13:02	1	185	199	15	VVIDFPKDM	GPVVIDFPKDMGVLA	56.8	6.7	6.7
HLA-DRB1*09:01	1	432	446	15	WVTSGGLGT	KNHGQWVTSGGLGTM	69.5	6.7	6.7
HLA-DRB1*15:01	1	11	25	15	LKMAESLEL	NIDPLKMAESLELEQ	93.7	6.7	6.7
HLA-DRB1*15:01	1	13	27	15	LKMAESLEL	DPLKMAESLELEQLN	93.9	6.7	6.7
HLA-DRB1*03:01	1	299	313	15	LLINLGSRF	TECDLLINLGSRFDD	173.6	6.7	6.7
HLA-DRB3*02:02	1	513	527	15	QRFSHSVFN	NQRFSHSVFNGQPDF	206.2	6.7	6.7
HLA-DRB3*01:01	1	42	56	15	LKENVDYLF	VEALLKENVDYLFGY	209.2	6.7	6.7
HLA-DRB1*08:02	1	492	506	15	LINNGTLGM	KIVLINNGTLGMVKQ	230.6	6.7	6.7
HLA-DRB4*01:03	1	228	242	15	LLKEAKKPV	ISLLKEAKKPVVLAG	20.7	6.8	6.8
HLA-DRB3*03:01	1	338	352	15	VIHVDLGII	INKVIHVDLGIIADC	23.7	6.8	6.8
HLA-DRB1*07:01	1	508	522	15	FNQRFSHSV	QDKFFNQRFSHSVFN	57.4	6.8	6.8
HLA-DRB1*07:01	1	523	537	15	MKMAEAYGV	GQPDFMKMAEAYGVK	57.4	6.8	6.8
HLA-DRB1*09:01	1	287	301	15	MHGSYASNM	GMHGSYASNMALTEC	70.2	6.8	6.8
HLA-DRB4*01:01	1	499	513	15	GMVKQWQDK	GTLGMVKQWQDKFFN	113.4	6.8	6.8
HLA-DRB1*16:02	1	509	523	15	FFNQRFSHS	DKFFNQRFSHSVFNG	143.8	6.8	6.8
HLA-DRB1*04:01	1	148	162	15	ILSMTSPIT	ILSMTSPITKQNYQV	158.7	6.8	6.8
HLA-DRB1*12:01	1	475	489	15	MALLPEYGL	QMTNQEMALLPEYGL	223.9	6.8	6.8
HLA-DRB1*08:02	1	411	425	15	IVTTDVGQH	EAIVTTDVGQHQMWA	231.3	6.8	6.8
HLA-DRB1*08:02	1	148	162	15	LSMTSPITK	ILSMTSPITKQNYQV	232.7	6.8	6.8
HLA-DRB1*01:03	1	560	574	15	XPVLIEVRI	PVLIEVRISPTEAVT	4106	6.8	6.8
HLA-DRB1*09:01	1	435	449	15	WVTSGGLGT	GQWVTSGGLGTMGFG	71.9	6.9	6.9
HLA-DRB4*01:01	1	335	349	15	INKVIHVDL	PSEINKVIHVDLGII	114.5	6.9	6.9
HLA-DRB4*01:01	1	72	86	15	HILARHEQG	KIKHILARHEQGAVH	115.1	6.9	6.9
HLA-DRB1*16:02	1	472	486	15	FQMTNQEMA	GGFQMTNQEMALLPE	144.7	6.9	6.9
HLA-DRB1*03:01	1	43	57	15	LLKENVDYL	EALLKENVDYLFGYP	179.5	6.9	6.9
HLA-DRB3*02:02	1	427	441	15	PFKNHGQWV	QFYPFKNHGQWVTSG	214.6	6.9	6.9
HLA-DRB3*01:01	1	336	350	15	IHVDLGIIA	SEINKVIHVDLGIIA	216.1	6.9	6.9
HLA-DRB3*02:02	1	255	269	15	VNKHQIPTV	TQFVNKHQIPTVTTL	217.6	6.9	6.9
HLA-DRB3*01:01	1	481	495	15	YGLDVKIVL	MALLPEYGLDVKIVL	218.5	6.9	6.9
HLA-DRB1*08:02	1	489	503	15	VKIVLINNG	LDVKIVLINNGTLGM	236.6	6.9	6.9
HLA-DRB1*04:02	1	421	435	15	MWAAQFYPF	HQMWAAQFYPFKNHG	823	6.9	6.9
HLA-DRB1*13:01	1	226	240	15	LLKEAKKPV	TFISLLKEAKKPVVL	18.5	7	7
HLA-DRB1*10:01	1	550	564	15	FAYQGPVLI	QLDAAFAYQGPVLIE	44.5	7	7
HLA-DRB1*07:01	1	530	544	15	AYGVKGFLI	MAEAYGVKGFLIDKP	58.6	7	7
HLA-DRB1*07:01	1	335	349	15	INKVIHVDL	PSEINKVIHVDLGII	59.3	7	7
HLA-DRB1*09:01	1	549	563	15	LDAAFAYQG	EQLDAAFAYQGPVLI	73	7	7
HLA-DRB1*08:01	1	171	185	15	FHVANSGRK	IVHEAFHVANSGRKG	115.9	7	7
HLA-DRB4*01:01	1	562	576	15	EVRISPTEA	LIEVRISPTEAVTPM	116.2	7	7
HLA-DRB1*03:01	1	184	198	15	VVIDFPKDM	KGPVVIDFPKDMGVL	181.9	7	7
HLA-DRB3*02:02	1	253	267	15	VNKHQIPTV	LLTQFVNKHQIPTVT	219	7	7
HLA-DRB3*01:01	1	340	354	15	IHVDLGIIA	KVIHVDLGIIADCKR	219.7	7	7
HLA-DRB3*02:02	1	473	487	15	FQMTNQEMA	GFQMTNQEMALLPEY	221.2	7	7
HLA-DRB1*04:02	1	465	479	15	FVGDGGFQM	VVCFVGDGGFQMTNQ	828.6	7	7
HLA-DRB3*03:01	1	343	357	15	IIADCKRFL	HVDLGIIADCKRFLE	24.7	7.1	7.1
HLA-DRB1*10:01	1	471	485	15	FQMTNQEMA	DGGFQMTNQEMALLP	44.9	7.1	7.1
HLA-DRB1*07:01	1	526	540	15	MKMAEAYGV	DFMKMAEAYGVKGFL	60	7.1	7.1
HLA-DRB1*07:01	1	436	450	15	GLGTMGFGI	QWVTSGGLGTMGFGI	60.8	7.1	7.1
HLA-DRB1*11:01	1	399	413	15	IEYIGKITN	QTIEYIGKITNGEAI	75.4	7.1	7.1
HLA-DRB1*04:01	1	141	155	15	FQEADILSM	DAFQEADILSMTSPI	165.4	7.1	7.1
HLA-DRB1*12:01	1	477	491	15	MALLPEYGL	TNQEMALLPEYGLDV	232.3	7.1	7.1
HLA-DRB1*12:01	1	225	239	15	ISLLKEAKK	DTFISLLKEAKKPVV	232.4	7.1	7.1
HLA-DRB1*08:02	1	409	423	15	IVTTDVGQH	NGEAIVTTDVGQHQM	245.1	7.1	7.1
HLA-DRB1*04:02	1	550	564	15	AFAYQGPVL	QLDAAFAYQGPVLIE	834.1	7.1	7.1
HLA-DRB1*04:02	1	525	539	15	FMKMAEAYG	PDFMKMAEAYGVKGF	834.8	7.1	7.1
HLA-DRB1*04:02	1	53	67	15	LFGYPGGAV	LFGYPGGAVLPLYDT	839	7.1	7.1
HLA-DRB1*04:02	1	551	565	15	AFAYQGPVL	LDAAFAYQGPVLIEV	839.4	7.1	7.1
HLA-DRB1*04:03	1	487	501	15	DVKIVLINN	YGLDVKIVLINNGTL	1025.9	7.1	7.1
HLA-DRB1*01:03	1	337	351	15	KVIHVDLGI	EINKVIHVDLGIIAD	4174.7	7.1	7.1
HLA-DRB1*13:01	1	227	241	15	LLKEAKKPV	FISLLKEAKKPVVLA	19.7	7.2	7.2
HLA-DRB1*10:01	1	478	492	15	EMALLPEYG	NQEMALLPEYGLDVK	45.6	7.2	7.2
HLA-DRB1*09:01	1	242	256	15	INQSKSNQL	GAGINQSKSNQLLTQ	74.1	7.2	7.2
HLA-DRB1*09:01	1	268	282	15	LLGLGAVPY	TLLGLGAVPYEDTLF	74.2	7.2	7.2
HLA-DRB1*04:04	1	487	501	15	KIVLINNGT	YGLDVKIVLINNGTL	90.5	7.2	7.2
HLA-DRB4*01:01	1	500	514	15	GMVKQWQDK	TLGMVKQWQDKFFNQ	118.8	7.2	7.2
HLA-DRB1*04:05	1	350	364	15	FLECLNDKN	ADCKRFLECLNDKNV	135.6	7.2	7.2
HLA-DRB3*02:02	1	469	483	15	FQMTNQEMA	VGDGGFQMTNQEMAL	226.5	7.2	7.2
HLA-DRB3*01:01	1	43	57	15	ENVDYLFGY	EALLKENVDYLFGYP	229.5	7.2	7.2
HLA-DRB3*02:02	1	428	442	15	PFKNHGQWV	FYPFKNHGQWVTSGG	229.6	7.2	7.2
HLA-DRB1*04:02	1	437	451	15	GLGTMGFGI	WVTSGGLGTMGFGIP	845.1	7.2	7.2
HLA-DRB1*04:03	1	194	208	15	DMGVLATNV	DMGVLATNVDLCDEI	1037.1	7.2	7.2
HLA-DRB1*01:01	1	509	523	15	FNQRFSHSV	DKFFNQRFSHSVFNG	21.4	7.3	7.3
HLA-DRB1*13:02	1	239	253	15	INQSKSNQL	VLAGAGINQSKSNQL	64.3	7.3	7.3
HLA-DRB1*13:02	1	401	415	15	GKITNGEAI	IEYIGKITNGEAIVT	64.3	7.3	7.3
HLA-DRB1*15:01	1	252	266	15	LTQFVNKHQ	QLLTQFVNKHQIPTV	103	7.3	7.3
HLA-DRB4*01:01	1	13	27	15	PLKMAESLE	DPLKMAESLELEQLN	120.8	7.3	7.3
HLA-DRB3*02:02	1	494	508	15	LINNGTLGM	VLINNGTLGMVKQWQ	235.1	7.3	7.3
HLA-DRB1*12:01	1	44	58	15	VDYLFGYPG	ALLKENVDYLFGYPG	238.4	7.3	7.3
HLA-DRB1*08:02	1	325	339	15	IVHVDIDPS	NAKIVHVDIDPSEIN	250.5	7.3	7.3
HLA-DRB1*10:01	1	521	535	15	FMKMAEAYG	FNGQPDFMKMAEAYG	46.2	7.4	7.4
HLA-DRB1*10:01	1	141	155	15	FQEADILSM	DAFQEADILSMTSPI	46.3	7.4	7.4
HLA-DRB5*01:01	1	159	173	15	VKRVEDIPK	NYQVKRVEDIPKIVH	51.4	7.4	7.4
HLA-DRB1*09:01	1	465	479	15	FVGDGGFQM	VVCFVGDGGFQMTNQ	76.1	7.4	7.4
HLA-DRB1*15:01	1	426	440	15	FYPFKNHGQ	AQFYPFKNHGQWVTS	105	7.4	7.4
HLA-DRB1*15:01	1	68	82	15	IKHILARHE	FYDGKIKHILARHEQ	105.4	7.4	7.4
HLA-DRB1*03:01	1	62	76	15	TFYDGKIKH	LPLYDTFYDGKIKHI	199.1	7.4	7.4
HLA-DRB3*02:02	1	426	440	15	PFKNHGQWV	AQFYPFKNHGQWVTS	239.7	7.4	7.4
HLA-DRB1*08:02	1	253	267	15	LTQFVNKHQ	LLTQFVNKHQIPTVT	252.5	7.4	7.4
HLA-DRB1*01:03	1	559	573	15	GPVLIEVRI	GPVLIEVRISPTEAV	4221.3	7.4	7.4
HLA-DRB3*03:01	1	442	456	15	MGFGIPSSI	GLGTMGFGIPSSIGA	25.8	7.5	7.5
HLA-DRB1*10:01	1	475	489	15	EMALLPEYG	QMTNQEMALLPEYGL	46.6	7.5	7.5
HLA-DRB1*10:01	1	227	241	15	FISLLKEAK	FISLLKEAKKPVVLA	47.1	7.5	7.5
HLA-DRB1*09:01	1	464	478	15	FVGDGGFQM	TVVCFVGDGGFQMTN	76.7	7.5	7.5
HLA-DRB1*04:04	1	560	574	15	EVRISPTEA	PVLIEVRISPTEAVT	93.2	7.5	7.5
HLA-DRB1*04:04	1	370	384	15	WVKHCQNNK	SDWVKHCQNNKQKHP	94	7.5	7.5
HLA-DRB1*04:05	1	68	82	15	IKHILARHE	FYDGKIKHILARHEQ	141.9	7.5	7.5
HLA-DRB1*16:02	1	551	565	15	AFAYQGPVL	LDAAFAYQGPVLIEV	156.5	7.5	7.5
HLA-DRB1*03:01	1	183	197	15	VVIDFPKDM	RKGPVVIDFPKDMGV	200.1	7.5	7.5
HLA-DRB1*03:01	1	65	79	15	TFYDGKIKH	YDTFYDGKIKHILAR	201.4	7.5	7.5
HLA-DRB1*12:01	1	43	57	15	LKENVDYLF	EALLKENVDYLFGYP	242.5	7.5	7.5
HLA-DRB3*01:01	1	549	563	15	FAYQGPVLI	EQLDAAFAYQGPVLI	242.7	7.5	7.5
HLA-DRB1*12:01	1	226	240	15	ISLLKEAKK	TFISLLKEAKKPVVL	244.8	7.5	7.5
HLA-DRB1*08:02	1	326	340	15	IVHVDIDPS	AKIVHVDIDPSEINK	255	7.5	7.5
HLA-DRB1*04:03	1	193	207	15	DMGVLATNV	KDMGVLATNVDLCDE	1049.4	7.5	7.5
HLA-DRB1*01:01	1	491	505	15	VLINNGTLG	VKIVLINNGTLGMVK	22.4	7.6	7.6
HLA-DRB1*01:01	1	276	290	15	FLGMGGMHG	PYEDTLFLGMGGMHG	22.5	7.6	7.6
HLA-DRB4*01:03	1	225	239	15	LLKEAKKPV	DTFISLLKEAKKPVV	23.2	7.6	7.6
HLA-DRB3*03:01	1	443	457	15	MGFGIPSSI	LGTMGFGIPSSIGAK	26.2	7.6	7.6
HLA-DRB5*01:01	1	143	157	15	LSMTSPITK	FQEADILSMTSPITK	53.4	7.6	7.6
HLA-DRB1*07:01	1	510	524	15	FNQRFSHSV	KFFNQRFSHSVFNGQ	64.3	7.6	7.6
HLA-DRB1*09:01	1	241	255	15	INQSKSNQL	AGAGINQSKSNQLLT	77.7	7.6	7.6
HLA-DRB1*09:01	1	280	294	15	MGGMHGSYA	TLFLGMGGMHGSYAS	77.7	7.6	7.6
HLA-DRB1*11:01	1	397	411	15	IEYIGKITN	PQQTIEYIGKITNGE	81.6	7.6	7.6
HLA-DRB1*04:04	1	561	575	15	EVRISPTEA	VLIEVRISPTEAVTP	95.8	7.6	7.6
HLA-DRB1*15:01	1	219	233	15	IDTFISLLK	PENKDIDTFISLLKE	106.7	7.6	7.6
HLA-DRB1*15:01	1	548	562	15	LDAAFAYQG	EEQLDAAFAYQGPVL	107.3	7.6	7.6
HLA-DRB1*04:05	1	426	440	15	FYPFKNHGQ	AQFYPFKNHGQWVTS	144.4	7.6	7.6
HLA-DRB1*16:02	1	226	240	15	FISLLKEAK	TFISLLKEAKKPVVL	158.6	7.6	7.6
HLA-DRB1*04:01	1	10	24	15	LKMAESLEL	QNIDPLKMAESLELE	175	7.6	7.6
HLA-DRB1*04:01	1	124	138	15	FTGQVATPG	LPLVVFTGQVATPGI	175.5	7.6	7.6
HLA-DRB1*03:01	1	336	350	15	IHVDLGIIA	SEINKVIHVDLGIIA	206.8	7.6	7.6
HLA-DRB1*12:01	1	38	52	15	VEALLKENV	SEVLVEALLKENVDY	246.6	7.6	7.6
HLA-DRB1*12:01	1	299	313	15	LINLGSRFD	TECDLLINLGSRFDD	247.2	7.6	7.6
HLA-DRB3*01:01	1	492	506	15	LINNGTLGM	KIVLINNGTLGMVKQ	249.4	7.6	7.6
HLA-DRB3*01:01	1	485	499	15	YGLDVKIVL	PEYGLDVKIVLINNG	252.1	7.6	7.6
HLA-DRB1*08:02	1	403	417	15	IGKITNGEA	YIGKITNGEAIVTTD	256.5	7.6	7.6
HLA-DRB1*04:02	1	432	446	15	WVTSGGLGT	KNHGQWVTSGGLGTM	868.2	7.6	7.6
HLA-DRB1*04:03	1	126	140	15	XLVVFTGQV	LVVFTGQVATPGIGK	1051.1	7.6	7.6
HLA-DRB1*01:03	1	334	348	15	INKVIHVDL	DPSEINKVIHVDLGI	4254.1	7.6	7.6
HLA-DRB1*01:01	1	126	140	15	FTGQVATPG	LVVFTGQVATPGIGK	22.6	7.7	7.7
HLA-DRB3*03:01	1	337	351	15	VIHVDLGII	EINKVIHVDLGIIAD	26.3	7.7	7.7
HLA-DRB3*03:01	1	342	356	15	IIADCKRFL	IHVDLGIIADCKRFL	26.3	7.7	7.7
HLA-DRB3*03:01	1	444	458	15	MGFGIPSSI	GTMGFGIPSSIGAKL	26.4	7.7	7.7
HLA-DRB1*10:01	1	148	162	15	LSMTSPITK	ILSMTSPITKQNYQV	48	7.7	7.7
HLA-DRB1*10:01	1	282	296	15	FLGMGGMHG	FLGMGGMHGSYASNM	48	7.7	7.7
HLA-DRB1*13:02	1	402	416	15	GKITNGEAI	EYIGKITNGEAIVTT	69	7.7	7.7
HLA-DRB1*04:04	1	559	573	15	VLIEVRISP	GPVLIEVRISPTEAV	96.1	7.7	7.7
HLA-DRB1*04:01	1	290	304	15	YASNMALTE	GSYASNMALTECDLL	176.8	7.7	7.7
HLA-DRB1*03:01	1	325	339	15	VHVDIDPSE	NAKIVHVDIDPSEIN	208	7.7	7.7
HLA-DRB1*03:01	1	298	312	15	LLINLGSRF	LTECDLLINLGSRFD	210	7.7	7.7
HLA-DRB1*03:01	1	491	505	15	LINNGTLGM	VKIVLINNGTLGMVK	210.3	7.7	7.7
HLA-DRB1*12:01	1	476	490	15	MALLPEYGL	MTNQEMALLPEYGLD	247.9	7.7	7.7
HLA-DRB1*08:02	1	558	572	15	LIEVRISPT	QGPVLIEVRISPTEA	259	7.7	7.7
HLA-DRB1*04:02	1	420	434	15	MWAAQFYPF	QHQMWAAQFYPFKNH	875.4	7.7	7.7
HLA-DRB1*04:02	1	527	541	15	AYGVKGFLI	FMKMAEAYGVKGFLI	875.4	7.7	7.7
HLA-DRB1*13:02	1	317	331	15	DAFAPNAKI	SKPDAFAPNAKIVHV	71.2	7.8	7.8
HLA-DRB1*11:01	1	66	80	15	YDGKIKHIL	DTFYDGKIKHILARH	84.2	7.8	7.8
HLA-DRB1*15:01	1	70	84	15	IKHILARHE	DGKIKHILARHEQGA	108.9	7.8	7.8
HLA-DRB1*08:01	1	228	242	15	LKEAKKPVV	ISLLKEAKKPVVLAG	127.1	7.8	7.8
HLA-DRB4*01:01	1	147	161	15	ILSMTSPIT	DILSMTSPITKQNYQ	128.2	7.8	7.8
HLA-DRB4*01:01	1	337	351	15	KVIHVDLGI	EINKVIHVDLGIIAD	129.2	7.8	7.8
HLA-DRB3*01:01	1	299	313	15	LLINLGSRF	TECDLLINLGSRFDD	259.8	7.8	7.8
HLA-DRB3*01:01	1	347	361	15	IIADCKRFL	GIIADCKRFLECLND	261	7.8	7.8
HLA-DRB1*08:02	1	412	426	15	IVTTDVGQH	AIVTTDVGQHQMWAA	262.2	7.8	7.8
HLA-DRB1*01:01	1	510	524	15	FNQRFSHSV	KFFNQRFSHSVFNGQ	23.4	7.9	7.9
HLA-DRB3*03:01	1	441	455	15	MGFGIPSSI	GGLGTMGFGIPSSIG	27.1	7.9	7.9
HLA-DRB5*01:01	1	519	533	15	FNGQPDFMK	SVFNGQPDFMKMAEA	55.9	7.9	7.9
HLA-DRB1*07:01	1	525	539	15	MKMAEAYGV	PDFMKMAEAYGVKGF	67.3	7.9	7.9
HLA-DRB1*07:01	1	336	350	15	INKVIHVDL	SEINKVIHVDLGIIA	67.5	7.9	7.9
HLA-DRB1*13:02	1	333	347	15	SEINKVIHV	IDPSEINKVIHVDLG	71.7	7.9	7.9
HLA-DRB1*13:02	1	338	352	15	IHVDLGIIA	INKVIHVDLGIIADC	72.2	7.9	7.9
HLA-DRB1*15:01	1	553	567	15	AFAYQGPVL	AAFAYQGPVLIEVRI	109.7	7.9	7.9
HLA-DRB1*15:01	1	248	262	15	LTQFVNKHQ	SKSNQLLTQFVNKHQ	110.4	7.9	7.9
HLA-DRB4*01:01	1	10	24	15	PLKMAESLE	QNIDPLKMAESLELE	130.3	7.9	7.9
HLA-DRB1*04:05	1	353	367	15	FLECLNDKN	KRFLECLNDKNVETI	148.6	7.9	7.9
HLA-DRB1*03:01	1	328	342	15	VDIDPSEIN	IVHVDIDPSEINKVI	216.5	7.9	7.9
HLA-DRB1*03:01	1	302	316	15	LLINLGSRF	DLLINLGSRFDDRLA	218.1	7.9	7.9
HLA-DRB1*12:01	1	478	492	15	MALLPEYGL	NQEMALLPEYGLDVK	253.5	7.9	7.9
HLA-DRB1*08:02	1	226	240	15	ISLLKEAKK	TFISLLKEAKKPVVL	264.8	7.9	7.9
HLA-DRB3*01:01	1	551	565	15	FAYQGPVLI	LDAAFAYQGPVLIEV	267.7	7.9	7.9
HLA-DRB1*04:02	1	462	476	15	FVGDGGFQM	DKTVVCFVGDGGFQM	884.2	7.9	7.9
HLA-DRB1*04:02	1	72	86	15	ILARHEQGA	KIKHILARHEQGAVH	884.7	7.9	7.9
HLA-DRB3*03:01	1	339	353	15	VIHVDLGII	NKVIHVDLGIIADCK	27.4	8	8
HLA-DRB1*13:02	1	183	197	15	VVIDFPKDM	RKGPVVIDFPKDMGV	72.7	8	8
HLA-DRB1*15:01	1	524	538	15	MKMAEAYGV	QPDFMKMAEAYGVKG	112.9	8	8
HLA-DRB1*04:01	1	286	300	15	YASNMALTE	GGMHGSYASNMALTE	184.1	8	8
HLA-DRB1*03:01	1	560	574	15	VRISPTEAV	PVLIEVRISPTEAVT	222	8	8
HLA-DRB1*12:01	1	298	312	15	LINLGSRFD	LTECDLLINLGSRFD	256.3	8	8
HLA-DRB3*02:02	1	302	316	15	LLINLGSRF	DLLINLGSRFDDRLA	267.5	8	8
HLA-DRB1*08:02	1	488	502	15	VKIVLINNG	GLDVKIVLINNGTLG	268.5	8	8
HLA-DRB1*04:03	1	107	121	15	ATNVMTGIT	PGATNVMTGITDAHC	1070.3	8	8
HLA-DRB1*04:03	1	192	206	15	DMGVLATNV	PKDMGVLATNVDLCD	1071	8	8
HLA-DRB1*01:01	1	508	522	15	FNQRFSHSV	QDKFFNQRFSHSVFN	24.2	8.1	8.1
HLA-DRB3*03:01	1	344	358	15	IIADCKRFL	VDLGIIADCKRFLEC	27.7	8.1	8.1
HLA-DRB3*03:01	1	336	350	15	VIHVDLGII	SEINKVIHVDLGIIA	27.8	8.1	8.1
HLA-DRB1*10:01	1	549	563	15	LDAAFAYQG	EQLDAAFAYQGPVLI	50.2	8.1	8.1
HLA-DRB1*15:01	1	423	437	15	FYPFKNHGQ	MWAAQFYPFKNHGQW	115	8.1	8.1
HLA-DRB1*15:01	1	147	161	15	ILSMTSPIT	DILSMTSPITKQNYQ	116	8.1	8.1
HLA-DRB1*16:02	1	418	432	15	WAAQFYPFK	VGQHQMWAAQFYPFK	167.9	8.1	8.1
HLA-DRB1*03:01	1	185	199	15	VVIDFPKDM	GPVVIDFPKDMGVLA	224.1	8.1	8.1
HLA-DRB1*03:01	1	492	506	15	LINNGTLGM	KIVLINNGTLGMVKQ	225.8	8.1	8.1
HLA-DRB1*12:01	1	224	238	15	ISLLKEAKK	IDTFISLLKEAKKPV	260.6	8.1	8.1
HLA-DRB1*07:01	1	531	545	15	AYGVKGFLI	AEAYGVKGFLIDKPE	69.5	8.2	8.2
HLA-DRB1*07:01	1	170	184	15	FHVANSGRK	KIVHEAFHVANSGRK	69.7	8.2	8.2
HLA-DRB1*13:02	1	339	353	15	IHVDLGIIA	NKVIHVDLGIIADCK	75.4	8.2	8.2
HLA-DRB1*09:01	1	279	293	15	FLGMGGMHG	DTLFLGMGGMHGSYA	82.2	8.2	8.2
HLA-DRB1*09:01	1	463	477	15	FVGDGGFQM	KTVVCFVGDGGFQMT	82.8	8.2	8.2
HLA-DRB1*11:01	1	280	294	15	FLGMGGMHG	TLFLGMGGMHGSYAS	89.5	8.2	8.2
HLA-DRB1*04:04	1	493	507	15	VLINNGTLG	IVLINNGTLGMVKQW	103.2	8.2	8.2
HLA-DRB1*08:01	1	67	81	15	FYDGKIKHI	TFYDGKIKHILARHE	134	8.2	8.2
HLA-DRB1*01:03	1	487	501	15	DVKIVLINN	YGLDVKIVLINNGTL	4365.5	8.2	8.2
HLA-DRB1*13:01	1	225	239	15	LLKEAKKPV	DTFISLLKEAKKPVV	23.9	8.3	8.3
HLA-DRB3*03:01	1	487	501	15	IVLINNGTL	YGLDVKIVLINNGTL	28.5	8.3	8.3
HLA-DRB1*10:01	1	470	484	15	FQMTNQEMA	GDGGFQMTNQEMALL	50.8	8.3	8.3
HLA-DRB5*01:01	1	158	172	15	VKRVEDIPK	QNYQVKRVEDIPKIV	58.7	8.3	8.3
HLA-DRB1*13:02	1	335	349	15	SEINKVIHV	PSEINKVIHVDLGII	75.9	8.3	8.3
HLA-DRB1*11:01	1	88	102	15	YARVSGKTG	AEGYARVSGKTGVVV	91.3	8.3	8.3
HLA-DRB1*15:01	1	69	83	15	IKHILARHE	YDGKIKHILARHEQG	118.2	8.3	8.3
HLA-DRB4*01:01	1	42	56	15	ALLKENVDY	VEALLKENVDYLFGY	136.1	8.3	8.3
HLA-DRB4*01:01	1	498	512	15	GMVKQWQDK	NGTLGMVKQWQDKFF	137.1	8.3	8.3
HLA-DRB1*04:05	1	69	83	15	IKHILARHE	YDGKIKHILARHEQG	157.5	8.3	8.3
HLA-DRB1*04:01	1	140	154	15	FQEADILSM	KDAFQEADILSMTSP	191.8	8.3	8.3
HLA-DRB1*08:02	1	67	81	15	IKHILARHE	TFYDGKIKHILARHE	273.2	8.3	8.3
HLA-DRB3*01:01	1	489	503	15	LINNGTLGM	LDVKIVLINNGTLGM	285.6	8.3	8.3
HLA-DRB1*04:03	1	110	124	15	MTGITDAHC	TNVMTGITDAHCDSL	1082.3	8.3	8.3
HLA-DRB1*13:02	1	186	200	15	VVIDFPKDM	PVVIDFPKDMGVLAT	77.6	8.4	8.4
HLA-DRB1*11:01	1	279	293	15	FLGMGGMHG	DTLFLGMGGMHGSYA	92.7	8.4	8.4
HLA-DRB1*04:04	1	371	385	15	WVKHCQNNK	DWVKHCQNNKQKHPF	106	8.4	8.4
HLA-DRB4*01:01	1	41	55	15	ALLKENVDY	LVEALLKENVDYLFG	138.2	8.4	8.4
HLA-DRB4*01:01	1	11	25	15	PLKMAESLE	NIDPLKMAESLELEQ	139.2	8.4	8.4
HLA-DRB1*04:05	1	401	415	15	YIGKITNGE	IEYIGKITNGEAIVT	159	8.4	8.4
HLA-DRB1*16:02	1	552	566	15	AFAYQGPVL	DAAFAYQGPVLIEVR	173.2	8.4	8.4
HLA-DRB1*04:01	1	139	153	15	FQEADILSM	GKDAFQEADILSMTS	194	8.4	8.4
HLA-DRB1*04:02	1	422	436	15	MWAAQFYPF	QMWAAQFYPFKNHGQ	925.1	8.4	8.4
HLA-DRB1*04:03	1	96	110	15	GVVVVTSGP	GKTGVVVVTSGPGAT	1089	8.4	8.4
HLA-DRB1*08:01	1	224	238	15	ISLLKEAKK	IDTFISLLKEAKKPV	137.8	8.5	8.5
HLA-DRB1*04:05	1	489	503	15	IVLINNGTL	LDVKIVLINNGTLGM	161.3	8.5	8.5
HLA-DRB1*04:01	1	14	28	15	LKMAESLEL	PLKMAESLELEQLNE	194.9	8.5	8.5
HLA-DRB1*03:01	1	44	58	15	ENVDYLFGY	ALLKENVDYLFGYPG	238.7	8.5	8.5
HLA-DRB1*08:02	1	248	262	15	LTQFVNKHQ	SKSNQLLTQFVNKHQ	279	8.5	8.5
HLA-DRB3*02:02	1	252	266	15	QFVNKHQIP	QLLTQFVNKHQIPTV	294.1	8.5	8.5
HLA-DRB3*01:01	1	550	564	15	FAYQGPVLI	QLDAAFAYQGPVLIE	296.2	8.5	8.5
HLA-DRB3*03:01	1	302	316	15	LLINLGSRF	DLLINLGSRFDDRLA	29.6	8.6	8.6
HLA-DRB3*03:01	1	346	360	15	IIADCKRFL	LGIIADCKRFLECLN	29.8	8.6	8.6
HLA-DRB1*07:01	1	524	538	15	MKMAEAYGV	QPDFMKMAEAYGVKG	74.3	8.6	8.6
HLA-DRB1*13:02	1	400	414	15	GKITNGEAI	TIEYIGKITNGEAIV	79.5	8.6	8.6
HLA-DRB1*13:02	1	12	26	15	LKMAESLEL	IDPLKMAESLELEQL	80.3	8.6	8.6
HLA-DRB1*04:04	1	369	383	15	WVKHCQNNK	HSDWVKHCQNNKQKH	107.8	8.6	8.6
HLA-DRB1*04:04	1	9	23	15	PLKMAESLE	NQNIDPLKMAESLEL	108.3	8.6	8.6
HLA-DRB1*15:01	1	10	24	15	LKMAESLEL	QNIDPLKMAESLELE	121.8	8.6	8.6
HLA-DRB4*01:01	1	558	572	15	VLIEVRISP	QGPVLIEVRISPTEA	141.1	8.6	8.6
HLA-DRB1*04:05	1	225	239	15	FISLLKEAK	DTFISLLKEAKKPVV	162.3	8.6	8.6
HLA-DRB1*04:01	1	421	435	15	WAAQFYPFK	HQMWAAQFYPFKNHG	197.9	8.6	8.6
HLA-DRB1*12:01	1	300	314	15	LINLGSRFD	ECDLLINLGSRFDDR	275.9	8.6	8.6
HLA-DRB3*01:01	1	300	314	15	LLINLGSRF	ECDLLINLGSRFDDR	297.4	8.6	8.6
HLA-DRB1*04:02	1	466	480	15	FVGDGGFQM	VCFVGDGGFQMTNQE	935.7	8.6	8.6
HLA-DRB1*04:03	1	195	209	15	XMGVLATNV	MGVLATNVDLCDEIN	1096.4	8.6	8.6
HLA-DRB1*10:01	1	551	565	15	FAYQGPVLI	LDAAFAYQGPVLIEV	53	8.7	8.7
HLA-DRB1*07:01	1	332	346	15	INKVIHVDL	DIDPSEINKVIHVDL	75.4	8.7	8.7
HLA-DRB1*11:01	1	89	103	15	YARVSGKTG	EGYARVSGKTGVVVV	97.5	8.7	8.7
HLA-DRB1*11:01	1	396	410	15	IEYIGKITN	KPQQTIEYIGKITNG	97.9	8.7	8.7
HLA-DRB4*01:01	1	472	486	15	QMTNQEMAL	GGFQMTNQEMALLPE	143.8	8.7	8.7
HLA-DRB1*04:05	1	398	412	15	YIGKITNGE	QQTIEYIGKITNGEA	163.1	8.7	8.7
HLA-DRB1*16:02	1	521	535	15	FMKMAEAYG	FNGQPDFMKMAEAYG	180.6	8.7	8.7
HLA-DRB1*04:01	1	420	434	15	WAAQFYPFK	QHQMWAAQFYPFKNH	200.8	8.7	8.7
HLA-DRB1*13:01	1	303	317	15	LLINLGSRF	LLINLGSRFDDRLAS	25.5	8.8	8.8
HLA-DRB3*03:01	1	345	359	15	IIADCKRFL	DLGIIADCKRFLECL	30.3	8.8	8.8
HLA-DRB5*01:01	1	160	174	15	VKRVEDIPK	YQVKRVEDIPKIVHE	62.7	8.8	8.8
HLA-DRB1*13:02	1	327	341	15	IDPSEINKV	KIVHVDIDPSEINKV	82.8	8.8	8.8
HLA-DRB1*04:05	1	221	235	15	FISLLKEAK	NKDIDTFISLLKEAK	166.4	8.8	8.8
HLA-DRB1*03:01	1	483	497	15	YGLDVKIVL	LLPEYGLDVKIVLIN	251	8.8	8.8
HLA-DRB1*08:02	1	324	338	15	IVHVDIDPS	PNAKIVHVDIDPSEI	286.9	8.8	8.8
HLA-DRB3*01:01	1	341	355	15	IHVDLGIIA	VIHVDLGIIADCKRF	312.5	8.8	8.8
HLA-DRB3*01:01	1	422	436	15	MWAAQFYPF	QMWAAQFYPFKNHGQ	312.8	8.8	8.8
HLA-DRB1*04:03	1	264	278	15	VTTLLGLGA	PTVTTLLGLGAVPYE	1107.9	8.8	8.8
HLA-DRB1*13:01	1	302	316	15	LLINLGSRF	DLLINLGSRFDDRLA	26.4	8.9	8.9
HLA-DRB5*01:01	1	516	530	15	FNGQPDFMK	FSHSVFNGQPDFMKM	63	8.9	8.9
HLA-DRB1*07:01	1	141	155	15	DILSMTSPI	DAFQEADILSMTSPI	78.2	8.9	8.9
HLA-DRB1*09:01	1	466	480	15	FVGDGGFQM	VCFVGDGGFQMTNQE	88.4	8.9	8.9
HLA-DRB1*09:01	1	243	257	15	INQSKSNQL	AGINQSKSNQLLTQF	88.5	8.9	8.9
HLA-DRB1*04:04	1	424	438	15	QFYPFKNHG	WAAQFYPFKNHGQWV	112.7	8.9	8.9
HLA-DRB1*03:01	1	559	573	15	VLIEVRISP	GPVLIEVRISPTEAV	252.8	8.9	8.9
HLA-DRB1*08:02	1	225	239	15	FISLLKEAK	DTFISLLKEAKKPVV	290	8.9	8.9
HLA-DRB1*04:03	1	494	508	15	INNGTLGMV	VLINNGTLGMVKQWQ	1111.6	8.9	8.9
HLA-DRB1*01:01	1	12	26	15	LKMAESLEL	IDPLKMAESLELEQL	26.5	9	9
HLA-DRB1*01:01	1	492	506	15	VLINNGTLG	KIVLINNGTLGMVKQ	26.6	9	9
HLA-DRB5*01:01	1	221	235	15	FISLLKEAK	NKDIDTFISLLKEAK	65.1	9	9
HLA-DRB1*07:01	1	142	156	15	DILSMTSPI	AFQEADILSMTSPIT	78.7	9	9
HLA-DRB1*13:02	1	318	332	15	DAFAPNAKI	KPDAFAPNAKIVHVD	85.3	9	9
HLA-DRB4*01:01	1	68	82	15	KIKHILARH	FYDGKIKHILARHEQ	149.3	9	9
HLA-DRB1*04:05	1	300	314	15	LINLGSRFD	ECDLLINLGSRFDDR	170.2	9	9
HLA-DRB1*12:01	1	301	315	15	LINLGSRFD	CDLLINLGSRFDDRL	288.5	9	9
HLA-DRB3*01:01	1	44	58	15	ENVDYLFGY	ALLKENVDYLFGYPG	319.1	9	9
HLA-DRB1*04:02	1	253	267	15	FVNKHQIPT	LLTQFVNKHQIPTVT	955.2	9	9
HLA-DRB1*01:03	1	338	352	15	KVIHVDLGI	INKVIHVDLGIIADC	4518.6	9	9
HLA-DRB1*01:01	1	235	249	15	PVVLAGAGI	KKPVVLAGAGINQSK	26.9	9.1	9.1
HLA-DRB3*03:01	1	147	161	15	LSMTSPITK	DILSMTSPITKQNYQ	31.5	9.1	9.1
HLA-DRB1*07:01	1	143	157	15	DILSMTSPI	FQEADILSMTSPITK	79.7	9.1	9.1
HLA-DRB1*13:02	1	551	565	15	FAYQGPVLI	LDAAFAYQGPVLIEV	86.5	9.1	9.1
HLA-DRB1*12:01	1	165	179	15	IPKIVHEAF	VEDIPKIVHEAFHVA	291.6	9.1	9.1
HLA-DRB3*01:01	1	325	339	15	VHVDIDPSE	NAKIVHVDIDPSEIN	321.5	9.1	9.1
HLA-DRB3*01:01	1	552	566	15	FAYQGPVLI	DAAFAYQGPVLIEVR	321.7	9.1	9.1
HLA-DRB1*04:02	1	254	268	15	FVNKHQIPT	LTQFVNKHQIPTVTT	963.7	9.1	9.1
HLA-DRB1*10:01	1	553	567	15	FAYQGPVLI	AAFAYQGPVLIEVRI	55.3	9.2	9.2
HLA-DRB1*15:01	1	523	537	15	MKMAEAYGV	GQPDFMKMAEAYGVK	131.5	9.2	9.2
HLA-DRB1*15:01	1	481	495	15	LLPEYGLDV	MALLPEYGLDVKIVL	132.6	9.2	9.2
HLA-DRB4*01:01	1	553	567	15	AFAYQGPVL	AAFAYQGPVLIEVRI	152.6	9.2	9.2
HLA-DRB1*04:05	1	490	504	15	IVLINNGTL	DVKIVLINNGTLGMV	173.3	9.2	9.2
HLA-DRB1*16:02	1	549	563	15	AFAYQGPVL	EQLDAAFAYQGPVLI	187.8	9.2	9.2
HLA-DRB1*16:02	1	553	567	15	AFAYQGPVL	AAFAYQGPVLIEVRI	188.1	9.2	9.2
HLA-DRB1*08:02	1	398	412	15	IGKITNGEA	QQTIEYIGKITNGEA	300.3	9.2	9.2
HLA-DRB1*13:01	1	301	315	15	LLINLGSRF	CDLLINLGSRFDDRL	28	9.3	9.3
HLA-DRB1*07:01	1	506	520	15	FNQRFSHSV	QWQDKFFNQRFSHSV	81.3	9.3	9.3
HLA-DRB1*13:02	1	10	24	15	LKMAESLEL	QNIDPLKMAESLELE	89.5	9.3	9.3
HLA-DRB1*15:01	1	72	86	15	IKHILARHE	KIKHILARHEQGAVH	133.3	9.3	9.3
HLA-DRB4*01:01	1	321	335	15	NAKIVHVDI	AFAPNAKIVHVDIDP	154.8	9.3	9.3
HLA-DRB4*01:01	1	501	515	15	GMVKQWQDK	LGMVKQWQDKFFNQR	154.9	9.3	9.3
HLA-DRB1*16:02	1	506	520	15	FFNQRFSHS	QWQDKFFNQRFSHSV	189.8	9.3	9.3
HLA-DRB3*01:01	1	410	424	15	VTTDVGQHQ	GEAIVTTDVGQHQMW	332.5	9.3	9.3
HLA-DRB3*02:02	1	297	311	15	LLINLGSRF	ALTECDLLINLGSRF	340.7	9.3	9.3
HLA-DRB1*04:02	1	439	453	15	GLGTMGFGI	TSGGLGTMGFGIPSS	975.5	9.3	9.3
HLA-DRB1*04:03	1	191	205	15	DMGVLATNV	FPKDMGVLATNVDLC	1131	9.3	9.3
HLA-DRB3*03:01	1	440	454	15	MGFGIPSSI	SGGLGTMGFGIPSSI	32.2	9.4	9.4
HLA-DRB3*03:01	1	340	354	15	VIHVDLGII	KVIHVDLGIIADCKR	32.5	9.4	9.4
HLA-DRB1*07:01	1	509	523	15	FNQRFSHSV	DKFFNQRFSHSVFNG	82.3	9.4	9.4
HLA-DRB1*13:02	1	552	566	15	FAYQGPVLI	DAAFAYQGPVLIEVR	90.6	9.4	9.4
HLA-DRB1*09:01	1	550	564	15	LDAAFAYQG	QLDAAFAYQGPVLIE	92.8	9.4	9.4
HLA-DRB1*04:04	1	423	437	15	QFYPFKNHG	MWAAQFYPFKNHGQW	118.3	9.4	9.4
HLA-DRB1*04:05	1	301	315	15	LINLGSRFD	CDLLINLGSRFDDRL	179.9	9.4	9.4
HLA-DRB1*16:02	1	352	366	15	FLECLNDKN	CKRFLECLNDKNVET	191.8	9.4	9.4
HLA-DRB1*04:01	1	240	254	15	INQSKSNQL	LAGAGINQSKSNQLL	215.2	9.4	9.4
HLA-DRB1*03:01	1	482	496	15	YGLDVKIVL	ALLPEYGLDVKIVLI	273.4	9.4	9.4
HLA-DRB1*03:01	1	484	498	15	YGLDVKIVL	LPEYGLDVKIVLINN	275.9	9.4	9.4
HLA-DRB1*03:01	1	41	55	15	LLKENVDYL	LVEALLKENVDYLFG	278.2	9.4	9.4
HLA-DRB1*12:01	1	479	493	15	MALLPEYGL	QEMALLPEYGLDVKI	301.1	9.4	9.4
HLA-DRB3*01:01	1	326	340	15	VHVDIDPSE	AKIVHVDIDPSEINK	340.8	9.4	9.4
HLA-DRB3*02:02	1	284	298	15	MHGSYASNM	GMGGMHGSYASNMAL	345.1	9.4	9.4
HLA-DRB1*04:02	1	419	433	15	MWAAQFYPF	GQHQMWAAQFYPFKN	980.7	9.4	9.4
HLA-DRB1*04:02	1	71	85	15	ILARHEQGA	GKIKHILARHEQGAV	981.6	9.4	9.4
HLA-DRB1*04:03	1	266	280	15	VTTLLGLGA	VTTLLGLGAVPYEDT	1134.7	9.4	9.4
HLA-DRB1*13:01	1	68	82	15	IKHILARHE	FYDGKIKHILARHEQ	28.5	9.5	9.5
HLA-DRB4*01:03	1	252	266	15	LTQFVNKHQ	QLLTQFVNKHQIPTV	29.5	9.5	9.5
HLA-DRB4*01:03	1	251	265	15	LTQFVNKHQ	NQLLTQFVNKHQIPT	29.7	9.5	9.5
HLA-DRB1*10:01	1	479	493	15	EMALLPEYG	QEMALLPEYGLDVKI	57.2	9.5	9.5
HLA-DRB1*07:01	1	522	536	15	MKMAEAYGV	NGQPDFMKMAEAYGV	82.4	9.5	9.5
HLA-DRB1*13:02	1	11	25	15	LKMAESLEL	NIDPLKMAESLELEQ	92.1	9.5	9.5
HLA-DRB1*04:04	1	425	439	15	QFYPFKNHG	AAQFYPFKNHGQWVT	119.7	9.5	9.5
HLA-DRB1*04:05	1	488	502	15	IVLINNGTL	GLDVKIVLINNGTLG	180.9	9.5	9.5
HLA-DRB1*08:02	1	327	341	15	IVHVDIDPS	KIVHVDIDPSEINKV	308.1	9.5	9.5
HLA-DRB3*01:01	1	548	562	15	EQLDAAFAY	EEQLDAAFAYQGPVL	345.3	9.5	9.5
HLA-DRB3*02:02	1	533	547	15	FLIDKPEQL	AYGVKGFLIDKPEQL	352.2	9.5	9.5
HLA-DRB1*13:01	1	228	242	15	LLKEAKKPV	ISLLKEAKKPVVLAG	29.1	9.6	9.6
HLA-DRB1*07:01	1	437	451	15	GLGTMGFGI	WVTSGGLGTMGFGIP	83.9	9.6	9.6
HLA-DRB1*13:02	1	403	417	15	GKITNGEAI	YIGKITNGEAIVTTD	92.9	9.6	9.6
HLA-DRB1*11:01	1	278	292	15	FLGMGGMHG	EDTLFLGMGGMHGSY	110.5	9.6	9.6
HLA-DRB4*01:01	1	143	157	15	ILSMTSPIT	FQEADILSMTSPITK	157.6	9.6	9.6
HLA-DRB1*04:01	1	280	294	15	FLGMGGMHG	TLFLGMGGMHGSYAS	219.8	9.6	9.6
HLA-DRB1*08:02	1	224	238	15	FISLLKEAK	IDTFISLLKEAKKPV	309.2	9.6	9.6
HLA-DRB1*08:02	1	563	577	15	VRISPTEAV	IEVRISPTEAVTPMV	311.2	9.6	9.6
HLA-DRB3*01:01	1	298	312	15	LLINLGSRF	LTECDLLINLGSRFD	352.4	9.6	9.6
HLA-DRB4*01:03	1	224	238	15	LLKEAKKPV	IDTFISLLKEAKKPV	30.2	9.7	9.7
HLA-DRB1*10:01	1	9	23	15	LKMAESLEL	NQNIDPLKMAESLEL	59.3	9.7	9.7
HLA-DRB1*13:02	1	147	161	15	DILSMTSPI	DILSMTSPITKQNYQ	95.1	9.7	9.7
HLA-DRB4*01:01	1	334	348	15	INKVIHVDL	DPSEINKVIHVDLGI	158.5	9.7	9.7
HLA-DRB4*01:01	1	163	177	15	DIPKIVHEA	KRVEDIPKIVHEAFH	159.3	9.7	9.7
HLA-DRB1*04:05	1	70	84	15	IKHILARHE	DGKIKHILARHEQGA	183.6	9.7	9.7
HLA-DRB1*04:01	1	279	293	15	FLGMGGMHG	DTLFLGMGGMHGSYA	223.3	9.7	9.7
HLA-DRB1*12:01	1	162	176	15	IPKIVHEAF	VKRVEDIPKIVHEAF	310.5	9.7	9.7
HLA-DRB1*08:02	1	142	156	15	ILSMTSPIT	AFQEADILSMTSPIT	313.8	9.7	9.7
HLA-DRB3*03:01	1	445	459	15	MGFGIPSSI	TMGFGIPSSIGAKLA	33.6	9.8	9.8
HLA-DRB1*07:01	1	432	446	15	GQWVTSGGL	KNHGQWVTSGGLGTM	85.7	9.8	9.8
HLA-DRB1*13:02	1	316	330	15	DAFAPNAKI	ASKPDAFAPNAKIVH	96	9.8	9.8
HLA-DRB1*13:02	1	549	563	15	FAYQGPVLI	EQLDAAFAYQGPVLI	96	9.8	9.8
HLA-DRB1*13:02	1	328	342	15	IDPSEINKV	IVHVDIDPSEINKVI	97	9.8	9.8
HLA-DRB1*11:01	1	87	101	15	YARVSGKTG	AAEGYARVSGKTGVV	112.7	9.8	9.8
HLA-DRB4*01:01	1	338	352	15	KVIHVDLGI	INKVIHVDLGIIADC	160.2	9.8	9.8
HLA-DRB1*16:02	1	353	367	15	FLECLNDKN	KRFLECLNDKNVETI	197.7	9.8	9.8
HLA-DRB1*16:02	1	550	564	15	AFAYQGPVL	QLDAAFAYQGPVLIE	197.8	9.8	9.8
HLA-DRB1*08:02	1	408	422	15	IVTTDVGQH	TNGEAIVTTDVGQHQ	316.8	9.8	9.8
HLA-DRB1*01:03	1	558	572	15	GPVLIEVRI	QGPVLIEVRISPTEA	4647.4	9.8	9.8
HLA-DRB1*01:03	1	490	504	15	KIVLINNGT	DVKIVLINNGTLGMV	4648.6	9.8	9.8
HLA-DRB1*13:01	1	71	85	15	IKHILARHE	GKIKHILARHEQGAV	30.8	9.9	9.9
HLA-DRB1*07:01	1	431	445	15	GQWVTSGGL	FKNHGQWVTSGGLGT	87.1	9.9	9.9
HLA-DRB1*11:01	1	173	187	15	FHVANSGRK	HEAFHVANSGRKGPV	115.2	9.9	9.9
HLA-DRB1*15:01	1	528	542	15	AYGVKGFLI	MKMAEAYGVKGFLID	144	9.9	9.9
HLA-DRB1*16:02	1	469	483	15	FQMTNQEMA	VGDGGFQMTNQEMAL	200.6	9.9	9.9
HLA-DRB1*08:02	1	72	86	15	IKHILARHE	KIKHILARHEQGAVH	318	9.9	9.9
HLA-DRB1*04:02	1	283	297	15	MGGMHGSYA	LGMGGMHGSYASNMA	1005.2	9.9	9.9
HLA-DRB1*04:02	1	426	440	15	FYPFKNHGQ	AQFYPFKNHGQWVTS	1008	9.9	9.9
HLA-DRB1*01:03	1	489	503	15	KIVLINNGT	LDVKIVLINNGTLGM	4661.3	9.9	9.9
HLA-DRB1*10:01	1	552	566	15	FAYQGPVLI	DAAFAYQGPVLIEVR	60.6	10	10
HLA-DRB1*13:02	1	9	23	15	LKMAESLEL	NQNIDPLKMAESLEL	99.1	10	10
HLA-DRB1*09:01	1	431	445	15	WVTSGGLGT	FKNHGQWVTSGGLGT	100.7	10	10
HLA-DRB1*04:04	1	562	576	15	EVRISPTEA	LIEVRISPTEAVTPM	124.6	10	10
HLA-DRB4*01:01	1	471	485	15	QMTNQEMAL	DGGFQMTNQEMALLP	165.7	10	10
HLA-DRB3*01:01	1	139	153	15	FQEADILSM	GKDAFQEADILSMTS	372.1	10	10
HLA-DRB1*04:02	1	255	269	15	FVNKHQIPT	TQFVNKHQIPTVTTL	1012.8	10	10
HLA-DRB1*04:02	1	75	89	15	ILARHEQGA	HILARHEQGAVHAAE	1013	10	10
HLA-DRB1*04:03	1	466	480	15	XVCFVGDGG	VCFVGDGGFQMTNQE	1166.8	10	10
HLA-DRB1*01:01	1	127	141	15	FTGQVATPG	VVFTGQVATPGIGKD	30	11	11
HLA-DRB1*01:01	1	490	504	15	VLINNGTLG	DVKIVLINNGTLGMV	30.1	11	11
HLA-DRB1*01:01	1	528	542	15	MKMAEAYGV	MKMAEAYGVKGFLID	30.6	11	11
HLA-DRB1*01:01	1	125	139	15	FTGQVATPG	PLVVFTGQVATPGIG	30.8	11	11
HLA-DRB1*01:01	1	480	494	15	LLPEYGLDV	EMALLPEYGLDVKIV	31.9	11	11
HLA-DRB1*13:01	1	224	238	15	LLKEAKKPV	IDTFISLLKEAKKPV	32.8	11	11
HLA-DRB4*01:03	1	146	160	15	ILSMTSPIT	ADILSMTSPITKQNY	34.5	11	11
HLA-DRB1*13:01	1	300	314	15	LLINLGSRF	ECDLLINLGSRFDDR	34.6	11	11
HLA-DRB3*03:01	1	142	156	15	DILSMTSPI	AFQEADILSMTSPIT	34.8	11	11
HLA-DRB4*01:03	1	147	161	15	ILSMTSPIT	DILSMTSPITKQNYQ	35.2	11	11
HLA-DRB3*03:01	1	565	579	15	VRISPTEAV	VRISPTEAVTPMVPS	35.4	11	11
HLA-DRB3*03:01	1	184	198	15	VVIDFPKDM	KGPVVIDFPKDMGVL	36.7	11	11
HLA-DRB3*03:01	1	495	509	15	INNGTLGMV	LINNGTLGMVKQWQD	36.7	11	11
HLA-DRB3*03:01	1	183	197	15	VVIDFPKDM	RKGPVVIDFPKDMGV	36.9	11	11
HLA-DRB1*10:01	1	548	562	15	LDAAFAYQG	EEQLDAAFAYQGPVL	62.2	11	11
HLA-DRB1*10:01	1	420	434	15	AAQFYPFKN	QHQMWAAQFYPFKNH	63	11	11
HLA-DRB5*01:01	1	39	53	15	EVLVEALLK	EVLVEALLKENVDYL	79.1	11	11
HLA-DRB5*01:01	1	157	171	15	VKRVEDIPK	KQNYQVKRVEDIPKI	82.4	11	11
HLA-DRB5*01:01	1	520	534	15	FNGQPDFMK	VFNGQPDFMKMAEAY	83.7	11	11
HLA-DRB5*01:01	1	68	82	15	IKHILARHE	FYDGKIKHILARHEQ	85.5	11	11
HLA-DRB1*07:01	1	165	179	15	KIVHEAFHV	VEDIPKIVHEAFHVA	91.1	11	11
HLA-DRB1*07:01	1	337	351	15	INKVIHVDL	EINKVIHVDLGIIAD	91.5	11	11
HLA-DRB1*07:01	1	166	180	15	KIVHEAFHV	EDIPKIVHEAFHVAN	94	11	11
HLA-DRB1*07:01	1	164	178	15	KIVHEAFHV	RVEDIPKIVHEAFHV	98.7	11	11
HLA-DRB1*07:01	1	533	547	15	AYGVKGFLI	AYGVKGFLIDKPEQL	99.3	11	11
HLA-DRB1*07:01	1	511	525	15	FNQRFSHSV	FFNQRFSHSVFNGQP	99.5	11	11
HLA-DRB1*13:02	1	550	564	15	FAYQGPVLI	QLDAAFAYQGPVLIE	101.3	11	11
HLA-DRB1*09:01	1	240	254	15	INQSKSNQL	LAGAGINQSKSNQLL	102	11	11
HLA-DRB1*09:01	1	436	450	15	WVTSGGLGT	QWVTSGGLGTMGFGI	102.4	11	11
HLA-DRB1*09:01	1	170	184	15	FHVANSGRK	KIVHEAFHVANSGRK	104.1	11	11
HLA-DRB1*09:01	1	467	481	15	FVGDGGFQM	CFVGDGGFQMTNQEM	106.4	11	11
HLA-DRB1*13:02	1	334	348	15	SEINKVIHV	DPSEINKVIHVDLGI	106.6	11	11
HLA-DRB1*09:01	1	281	295	15	MGGMHGSYA	LFLGMGGMHGSYASN	108.2	11	11
HLA-DRB1*13:02	1	182	196	15	VVIDFPKDM	GRKGPVVIDFPKDMG	109.7	11	11
HLA-DRB1*09:01	1	548	562	15	LDAAFAYQG	EEQLDAAFAYQGPVL	110.8	11	11
HLA-DRB1*13:02	1	553	567	15	FAYQGPVLI	AAFAYQGPVLIEVRI	114.6	11	11
HLA-DRB1*11:01	1	174	188	15	FHVANSGRK	EAFHVANSGRKGPVV	118.7	11	11
HLA-DRB1*11:01	1	146	160	15	ILSMTSPIT	ADILSMTSPITKQNY	120.1	11	11
HLA-DRB1*11:01	1	73	87	15	KHILARHEQ	IKHILARHEQGAVHA	125.2	11	11
HLA-DRB1*04:04	1	426	440	15	QFYPFKNHG	AQFYPFKNHGQWVTS	126.4	11	11
HLA-DRB1*11:01	1	145	159	15	ILSMTSPIT	EADILSMTSPITKQN	128.8	11	11
HLA-DRB1*04:04	1	558	572	15	VLIEVRISP	QGPVLIEVRISPTEA	134.6	11	11
HLA-DRB1*15:01	1	476	490	15	MALLPEYGL	MTNQEMALLPEYGLD	153	11	11
HLA-DRB1*15:01	1	122	136	15	LVVFTGQVA	DSLPLVVFTGQVATP	155.5	11	11
HLA-DRB1*15:01	1	14	28	15	LKMAESLEL	PLKMAESLELEQLNE	158.8	11	11
HLA-DRB1*15:01	1	67	81	15	IKHILARHE	TFYDGKIKHILARHE	159.7	11	11
HLA-DRB1*08:01	1	498	512	15	LGMVKQWQD	NGTLGMVKQWQDKFF	160.9	11	11
HLA-DRB1*08:01	1	68	82	15	FYDGKIKHI	FYDGKIKHILARHEQ	165.5	11	11
HLA-DRB4*01:01	1	563	577	15	EVRISPTEA	IEVRISPTEAVTPMV	167.3	11	11
HLA-DRB1*08:01	1	497	511	15	LGMVKQWQD	NNGTLGMVKQWQDKF	167.5	11	11
HLA-DRB4*01:01	1	9	23	15	PLKMAESLE	NQNIDPLKMAESLEL	167.8	11	11
HLA-DRB1*08:01	1	170	184	15	FHVANSGRK	KIVHEAFHVANSGRK	170.4	11	11
HLA-DRB4*01:01	1	14	28	15	MAESLELEQ	PLKMAESLELEQLNE	170.4	11	11
HLA-DRB4*01:01	1	40	54	15	ALLKENVDY	VLVEALLKENVDYLF	175.2	11	11
HLA-DRB1*08:01	1	176	190	15	FHVANSGRK	FHVANSGRKGPVVID	175.7	11	11
HLA-DRB4*01:01	1	534	548	15	GVKGFLIDK	YGVKGFLIDKPEQLE	177.2	11	11
HLA-DRB4*01:01	1	552	566	15	AFAYQGPVL	DAAFAYQGPVLIEVR	178.9	11	11
HLA-DRB1*04:05	1	147	161	15	ILSMTSPIT	DILSMTSPITKQNYQ	189.8	11	11
HLA-DRB1*04:05	1	249	263	15	LTQFVNKHQ	KSNQLLTQFVNKHQI	192.8	11	11
HLA-DRB1*04:05	1	299	313	15	LINLGSRFD	TECDLLINLGSRFDD	196.8	11	11
HLA-DRB1*04:05	1	248	262	15	LTQFVNKHQ	SKSNQLLTQFVNKHQ	199	11	11
HLA-DRB1*04:05	1	513	527	15	FSHSVFNGQ	NQRFSHSVFNGQPDF	200.8	11	11
HLA-DRB1*16:02	1	12	26	15	LKMAESLEL	IDPLKMAESLELEQL	215.8	11	11
HLA-DRB1*04:01	1	533	547	15	FLIDKPEQL	AYGVKGFLIDKPEQL	228.9	11	11
HLA-DRB1*04:01	1	128	142	15	FTGQVATPG	VFTGQVATPGIGKDA	231.8	11	11
HLA-DRB1*04:01	1	419	433	15	WAAQFYPFK	GQHQMWAAQFYPFKN	232.7	11	11
HLA-DRB1*04:01	1	226	240	15	FISLLKEAK	TFISLLKEAKKPVVL	235.4	11	11
HLA-DRB1*04:01	1	353	367	15	FLECLNDKN	KRFLECLNDKNVETI	236.9	11	11
HLA-DRB1*04:01	1	518	532	15	FNGQPDFMK	HSVFNGQPDFMKMAE	252.3	11	11
HLA-DRB1*03:01	1	182	196	15	VVIDFPKDM	GRKGPVVIDFPKDMG	313.7	11	11
HLA-DRB1*03:01	1	324	338	15	VHVDIDPSE	PNAKIVHVDIDPSEI	314.1	11	11
HLA-DRB1*03:01	1	465	479	15	FVGDGGFQM	VVCFVGDGGFQMTNQ	316.4	11	11
HLA-DRB1*03:01	1	408	422	15	VTTDVGQHQ	TNGEAIVTTDVGQHQ	319.6	11	11
HLA-DRB1*03:01	1	490	504	15	LINNGTLGM	DVKIVLINNGTLGMV	320.1	11	11
HLA-DRB1*03:01	1	40	54	15	LLKENVDYL	VLVEALLKENVDYLF	327.5	11	11
HLA-DRB1*03:01	1	186	200	15	VVIDFPKDM	PVVIDFPKDMGVLAT	327.7	11	11
HLA-DRB1*08:02	1	223	237	15	FISLLKEAK	DIDTFISLLKEAKKP	329.3	11	11
HLA-DRB1*08:02	1	523	537	15	FMKMAEAYG	GQPDFMKMAEAYGVK	333.8	11	11
HLA-DRB1*08:02	1	222	236	15	FISLLKEAK	KDIDTFISLLKEAKK	334	11	11
HLA-DRB1*12:01	1	166	180	15	IPKIVHEAF	EDIPKIVHEAFHVAN	337.8	11	11
HLA-DRB1*03:01	1	348	362	15	IADCKRFLE	IIADCKRFLECLNDK	338.4	11	11
HLA-DRB1*08:02	1	11	25	15	LKMAESLEL	NIDPLKMAESLELEQ	343.4	11	11
HLA-DRB1*08:02	1	10	24	15	LKMAESLEL	QNIDPLKMAESLELE	348	11	11
HLA-DRB1*08:02	1	323	337	15	IVHVDIDPS	APNAKIVHVDIDPSE	350.6	11	11
HLA-DRB3*01:01	1	138	152	15	FQEADILSM	IGKDAFQEADILSMT	375.7	11	11
HLA-DRB3*01:01	1	553	567	15	FAYQGPVLI	AAFAYQGPVLIEVRI	377.1	11	11
HLA-DRB3*01:01	1	301	315	15	LLINLGSRF	CDLLINLGSRFDDRL	387	11	11
HLA-DRB3*01:01	1	41	55	15	LKENVDYLF	LVEALLKENVDYLFG	390.3	11	11
HLA-DRB3*01:01	1	560	574	15	VRISPTEAV	PVLIEVRISPTEAVT	396.1	11	11
HLA-DRB3*01:01	1	327	341	15	VDIDPSEIN	KIVHVDIDPSEINKV	405.1	11	11
HLA-DRB3*01:01	1	409	423	15	VTTDVGQHQ	NGEAIVTTDVGQHQM	406.2	11	11
HLA-DRB3*01:01	1	411	425	15	VTTDVGQHQ	EAIVTTDVGQHQMWA	408.8	11	11
HLA-DRB3*02:02	1	251	265	15	QFVNKHQIP	NQLLTQFVNKHQIPT	413.6	11	11
HLA-DRB3*02:02	1	434	448	15	WVTSGGLGT	HGQWVTSGGLGTMGF	423.2	11	11
HLA-DRB3*02:02	1	538	552	15	FLIDKPEQL	GFLIDKPEQLEEQLD	430.5	11	11
HLA-DRB1*04:02	1	548	562	15	LDAAFAYQG	EEQLDAAFAYQGPVL	1032.3	11	11
HLA-DRB1*04:02	1	552	566	15	AFAYQGPVL	DAAFAYQGPVLIEVR	1043.3	11	11
HLA-DRB1*04:02	1	252	266	15	FVNKHQIPT	QLLTQFVNKHQIPTV	1055	11	11
HLA-DRB1*04:02	1	425	439	15	FYPFKNHGQ	AAQFYPFKNHGQWVT	1060.6	11	11
HLA-DRB1*04:02	1	418	432	15	MWAAQFYPF	VGQHQMWAAQFYPFK	1066.4	11	11
HLA-DRB1*04:03	1	94	108	15	KTGVVVVTS	VSGKTGVVVVTSGPG	1168.9	11	11
HLA-DRB1*04:03	1	232	246	15	KKPVVLAGA	KEAKKPVVLAGAGIN	1191.9	11	11
HLA-DRB1*04:03	1	95	109	15	TGVVVVTSG	SGKTGVVVVTSGPGA	1195.7	11	11
HLA-DRB1*04:03	1	97	111	15	GVVVVTSGP	KTGVVVVTSGPGATN	1201.2	11	11
HLA-DRB1*04:03	1	267	281	15	XTTLLGLGA	TTLLGLGAVPYEDTL	1212.6	11	11
HLA-DRB1*04:03	1	411	425	15	XEAIVTTDV	EAIVTTDVGQHQMWA	1217.7	11	11
HLA-DRB1*01:03	1	488	502	15	KIVLINNGT	GLDVKIVLINNGTLG	4700.7	11	11
HLA-DRB1*01:03	1	256	270	15	QIPTVTTLL	QFVNKHQIPTVTTLL	4730.4	11	11
HLA-DRB1*01:03	1	556	570	15	GPVLIEVRI	AYQGPVLIEVRISPT	4778	11	11
HLA-DRB1*01:03	1	491	505	15	KIVLINNGT	VKIVLINNGTLGMVK	4812.1	11	11
HLA-DRB1*01:03	1	557	571	15	GPVLIEVRI	YQGPVLIEVRISPTE	4876.2	11	11
HLA-DRB1*01:03	1	339	353	15	KVIHVDLGI	NKVIHVDLGIIADCK	4876.6	11	11
HLA-DRB1*01:01	1	236	250	15	PVVLAGAGI	KPVVLAGAGINQSKS	33.1	12	12
HLA-DRB1*01:01	1	11	25	15	LKMAESLEL	NIDPLKMAESLELEQ	33.5	12	12
HLA-DRB1*01:01	1	264	278	15	LLGLGAVPY	PTVTTLLGLGAVPYE	33.7	12	12
HLA-DRB1*01:01	1	13	27	15	LKMAESLEL	DPLKMAESLELEQLN	34.8	12	12
HLA-DRB1*01:01	1	234	248	15	PVVLAGAGI	AKKPVVLAGAGINQS	35	12	12
HLA-DRB1*01:01	1	265	279	15	LLGLGAVPY	TVTTLLGLGAVPYED	35.4	12	12
HLA-DRB1*01:01	1	142	156	15	ILSMTSPIT	AFQEADILSMTSPIT	36	12	12
HLA-DRB1*13:01	1	510	524	15	FNQRFSHSV	KFFNQRFSHSVFNGQ	37	12	12
HLA-DRB4*01:03	1	250	264	15	LTQFVNKHQ	SNQLLTQFVNKHQIP	37.2	12	12
HLA-DRB4*01:03	1	71	85	15	IKHILARHE	GKIKHILARHEQGAV	38.8	12	12
HLA-DRB4*01:03	1	145	159	15	ILSMTSPIT	EADILSMTSPITKQN	39.4	12	12
HLA-DRB4*01:03	1	148	162	15	ILSMTSPIT	ILSMTSPITKQNYQV	39.5	12	12
HLA-DRB3*03:01	1	182	196	15	VVIDFPKDM	GRKGPVVIDFPKDMG	41.1	12	12
HLA-DRB1*10:01	1	554	568	15	FAYQGPVLI	AFAYQGPVLIEVRIS	67.1	12	12
HLA-DRB1*10:01	1	421	435	15	AAQFYPFKN	HQMWAAQFYPFKNHG	68	12	12
HLA-DRB5*01:01	1	161	175	15	VKRVEDIPK	QVKRVEDIPKIVHEA	95.6	12	12
HLA-DRB5*01:01	1	570	584	15	VTPMVPSGK	TEAVTPMVPSGKSNH	95.8	12	12
HLA-DRB5*01:01	1	67	81	15	IKHILARHE	TFYDGKIKHILARHE	96.4	12	12
HLA-DRB1*07:01	1	532	546	15	AYGVKGFLI	EAYGVKGFLIDKPEQ	100.8	12	12
HLA-DRB1*07:01	1	144	158	15	DILSMTSPI	QEADILSMTSPITKQ	101.1	12	12
HLA-DRB1*07:01	1	167	181	15	KIVHEAFHV	DIPKIVHEAFHVANS	106.6	12	12
HLA-DRB1*07:01	1	334	348	15	INKVIHVDL	DPSEINKVIHVDLGI	109.3	12	12
HLA-DRB1*09:01	1	244	258	15	INQSKSNQL	GINQSKSNQLLTQFV	113.5	12	12
HLA-DRB1*09:01	1	48	62	15	FGYPGGAVL	ENVDYLFGYPGGAVL	114.6	12	12
HLA-DRB1*13:02	1	340	354	15	IHVDLGIIA	KVIHVDLGIIADCKR	116.9	12	12
HLA-DRB1*09:01	1	234	248	15	VVLAGAGIN	AKKPVVLAGAGINQS	117.6	12	12
HLA-DRB1*13:02	1	181	195	15	VVIDFPKDM	SGRKGPVVIDFPKDM	120.6	12	12
HLA-DRB1*13:02	1	13	27	15	LKMAESLEL	DPLKMAESLELEQLN	126.1	12	12
HLA-DRB1*13:02	1	319	333	15	FAPNAKIVH	PDAFAPNAKIVHVDI	126.5	12	12
HLA-DRB1*13:02	1	315	329	15	DAFAPNAKI	LASKPDAFAPNAKIV	127.1	12	12
HLA-DRB1*11:01	1	277	291	15	FLGMGGMHG	YEDTLFLGMGGMHGS	133	12	12
HLA-DRB1*04:04	1	173	187	15	AFHVANSGR	HEAFHVANSGRKGPV	137.9	12	12
HLA-DRB1*11:01	1	228	242	15	LKEAKKPVV	ISLLKEAKKPVVLAG	138.6	12	12
HLA-DRB1*04:04	1	368	382	15	WVKHCQNNK	EHSDWVKHCQNNKQK	142.2	12	12
HLA-DRB1*11:01	1	172	186	15	FHVANSGRK	VHEAFHVANSGRKGP	142.3	12	12
HLA-DRB1*04:04	1	224	238	15	FISLLKEAK	IDTFISLLKEAKKPV	142.8	12	12
HLA-DRB1*04:04	1	58	72	15	AVLPLYDTF	GGAVLPLYDTFYDGK	143.7	12	12
HLA-DRB1*04:04	1	223	237	15	FISLLKEAK	DIDTFISLLKEAKKP	145.9	12	12
HLA-DRB1*04:04	1	172	186	15	AFHVANSGR	VHEAFHVANSGRKGP	147.7	12	12
HLA-DRB1*04:04	1	174	188	15	AFHVANSGR	EAFHVANSGRKGPVV	147.8	12	12
HLA-DRB1*15:01	1	242	256	15	INQSKSNQL	GAGINQSKSNQLLTQ	166.9	12	12
HLA-DRB1*15:01	1	123	137	15	LVVFTGQVA	SLPLVVFTGQVATPG	168.9	12	12
HLA-DRB1*15:01	1	46	60	15	VDYLFGYPG	LKENVDYLFGYPGGA	169.7	12	12
HLA-DRB1*15:01	1	422	436	15	FYPFKNHGQ	QMWAAQFYPFKNHGQ	171.7	12	12
HLA-DRB1*15:01	1	278	292	15	FLGMGGMHG	EDTLFLGMGGMHGSY	174.7	12	12
HLA-DRB1*15:01	1	121	135	15	LVVFTGQVA	CDSLPLVVFTGQVAT	179	12	12
HLA-DRB1*15:01	1	225	239	15	ISLLKEAKK	DTFISLLKEAKKPVV	180.2	12	12
HLA-DRB1*15:01	1	279	293	15	FLGMGGMHG	DTLFLGMGGMHGSYA	180.7	12	12
HLA-DRB1*08:01	1	89	103	15	ARVSGKTGV	EGYARVSGKTGVVVV	183	12	12
HLA-DRB4*01:01	1	473	487	15	QMTNQEMAL	GFQMTNQEMALLPEY	184.4	12	12
HLA-DRB4*01:01	1	470	484	15	QMTNQEMAL	GDGGFQMTNQEMALL	185.1	12	12
HLA-DRB4*01:01	1	489	503	15	DVKIVLINN	LDVKIVLINNGTLGM	185.6	12	12
HLA-DRB1*08:01	1	496	510	15	LGMVKQWQD	INNGTLGMVKQWQDK	188.4	12	12
HLA-DRB4*01:01	1	533	547	15	GVKGFLIDK	AYGVKGFLIDKPEQL	192.2	12	12
HLA-DRB1*08:01	1	88	102	15	ARVSGKTGV	AEGYARVSGKTGVVV	192.3	12	12
HLA-DRB4*01:01	1	333	347	15	EINKVIHVD	IDPSEINKVIHVDLG	194.3	12	12
HLA-DRB4*01:01	1	551	565	15	AFAYQGPVL	LDAAFAYQGPVLIEV	195.7	12	12
HLA-DRB4*01:01	1	488	502	15	DVKIVLINN	GLDVKIVLINNGTLG	195.8	12	12
HLA-DRB4*01:01	1	327	341	15	KIVHVDIDP	KIVHVDIDPSEINKV	196.6	12	12
HLA-DRB1*04:05	1	512	526	15	FSHSVFNGQ	FNQRFSHSVFNGQPD	207	12	12
HLA-DRB1*04:05	1	349	363	15	FLECLNDKN	IADCKRFLECLNDKN	209.3	12	12
HLA-DRB1*04:05	1	491	505	15	IVLINNGTL	VKIVLINNGTLGMVK	210.6	12	12
HLA-DRB1*04:05	1	286	300	15	YASNMALTE	GGMHGSYASNMALTE	212.1	12	12
HLA-DRB1*04:05	1	487	501	15	IVLINNGTL	YGLDVKIVLINNGTL	213.3	12	12
HLA-DRB1*04:05	1	265	279	15	LLGLGAVPY	TVTTLLGLGAVPYED	214.3	12	12
HLA-DRB1*04:05	1	535	549	15	FLIDKPEQL	GVKGFLIDKPEQLEE	216.5	12	12
HLA-DRB1*04:05	1	266	280	15	LLGLGAVPY	VTTLLGLGAVPYEDT	217.7	12	12
HLA-DRB1*04:05	1	514	528	15	FSHSVFNGQ	QRFSHSVFNGQPDFM	220.7	12	12
HLA-DRB1*16:02	1	428	442	15	FYPFKNHGQ	FYPFKNHGQWVTSGG	221.9	12	12
HLA-DRB1*04:05	1	536	550	15	FLIDKPEQL	VKGFLIDKPEQLEEQ	224.9	12	12
HLA-DRB1*16:02	1	351	365	15	FLECLNDKN	DCKRFLECLNDKNVE	227.2	12	12
HLA-DRB1*16:02	1	473	487	15	FQMTNQEMA	GFQMTNQEMALLPEY	238.8	12	12
HLA-DRB1*04:01	1	352	366	15	FLECLNDKN	CKRFLECLNDKNVET	263.3	12	12
HLA-DRB1*04:01	1	519	533	15	FNGQPDFMK	SVFNGQPDFMKMAEA	266.8	12	12
HLA-DRB1*04:01	1	517	531	15	FNGQPDFMK	SHSVFNGQPDFMKMA	272	12	12
HLA-DRB1*04:01	1	278	292	15	FLGMGGMHG	EDTLFLGMGGMHGSY	274.9	12	12
HLA-DRB1*04:01	1	138	152	15	FQEADILSM	IGKDAFQEADILSMT	281.1	12	12
HLA-DRB1*04:01	1	171	185	15	FHVANSGRK	IVHEAFHVANSGRKG	283.8	12	12
HLA-DRB1*03:01	1	558	572	15	VLIEVRISP	QGPVLIEVRISPTEA	343.7	12	12
HLA-DRB1*03:01	1	464	478	15	FVGDGGFQM	TVVCFVGDGGFQMTN	347.3	12	12
HLA-DRB1*12:01	1	227	241	15	LKEAKKPVV	FISLLKEAKKPVVLA	353.9	12	12
HLA-DRB1*03:01	1	413	427	15	VTTDVGQHQ	IVTTDVGQHQMWAAQ	361.5	12	12
HLA-DRB1*12:01	1	302	316	15	LINLGSRFD	DLLINLGSRFDDRLA	364.5	12	12
HLA-DRB1*12:01	1	222	236	15	ISLLKEAKK	KDIDTFISLLKEAKK	370.7	12	12
HLA-DRB1*03:01	1	66	80	15	TFYDGKIKH	DTFYDGKIKHILARH	371.8	12	12
HLA-DRB1*08:02	1	236	250	15	VLAGAGINQ	KPVVLAGAGINQSKS	378.6	12	12
HLA-DRB1*12:01	1	164	178	15	IPKIVHEAF	RVEDIPKIVHEAFHV	387.6	12	12
HLA-DRB1*12:01	1	45	59	15	VDYLFGYPG	LLKENVDYLFGYPGG	387.7	12	12
HLA-DRB3*01:01	1	187	201	15	FPKDMGVLA	VVIDFPKDMGVLATN	428.7	12	12
HLA-DRB3*01:01	1	115	129	15	AHCDSLPLV	GITDAHCDSLPLVVF	446.3	12	12
HLA-DRB3*02:02	1	425	439	15	PFKNHGQWV	AAQFYPFKNHGQWVT	448.8	12	12
HLA-DRB3*02:02	1	256	270	15	VNKHQIPTV	QFVNKHQIPTVTTLL	450.1	12	12
HLA-DRB3*01:01	1	559	573	15	VRISPTEAV	GPVLIEVRISPTEAV	460.1	12	12
HLA-DRB3*02:02	1	429	443	15	PFKNHGQWV	YPFKNHGQWVTSGGL	504.8	12	12
HLA-DRB1*04:02	1	423	437	15	FYPFKNHGQ	MWAAQFYPFKNHGQW	1091.8	12	12
HLA-DRB1*04:02	1	269	283	15	LLGLGAVPY	LLGLGAVPYEDTLFL	1107.1	12	12
HLA-DRB1*04:03	1	410	424	15	GEAIVTTDV	GEAIVTTDVGQHQMW	1225.9	12	12
HLA-DRB1*04:03	1	98	112	15	GVVVVTSGP	TGVVVVTSGPGATNV	1229.3	12	12
HLA-DRB1*04:03	1	263	277	15	VTTLLGLGA	IPTVTTLLGLGAVPY	1236.4	12	12
HLA-DRB1*04:03	1	407	421	15	GEAIVTTDV	ITNGEAIVTTDVGQH	1259.1	12	12
HLA-DRB1*01:03	1	72	86	15	KIKHILARH	KIKHILARHEQGAVH	5025.2	12	12
HLA-DRB1*01:01	1	507	521	15	FNQRFSHSV	WQDKFFNQRFSHSVF	36.4	13	13
HLA-DRB1*01:01	1	479	493	15	LLPEYGLDV	QEMALLPEYGLDVKI	37.4	13	13
HLA-DRB1*01:01	1	481	495	15	LLPEYGLDV	MALLPEYGLDVKIVL	37.4	13	13
HLA-DRB1*13:01	1	69	83	15	IKHILARHE	YDGKIKHILARHEQG	41	13	13
HLA-DRB4*01:03	1	229	243	15	LLKEAKKPV	SLLKEAKKPVVLAGA	41.1	13	13
HLA-DRB3*03:01	1	99	113	15	VVTSGPGAT	GVVVVTSGPGATNVM	41.8	13	13
HLA-DRB3*03:01	1	181	195	15	VVIDFPKDM	SGRKGPVVIDFPKDM	41.8	13	13
HLA-DRB1*13:01	1	70	84	15	IKHILARHE	DGKIKHILARHEQGA	42.2	13	13
HLA-DRB3*03:01	1	98	112	15	VVTSGPGAT	TGVVVVTSGPGATNV	42.9	13	13
HLA-DRB1*13:01	1	67	81	15	IKHILARHE	TFYDGKIKHILARHE	43	13	13
HLA-DRB1*13:01	1	509	523	15	FNQRFSHSV	DKFFNQRFSHSVFNG	43.1	13	13
HLA-DRB3*03:01	1	335	349	15	VIHVDLGII	PSEINKVIHVDLGII	43.6	13	13
HLA-DRB4*01:03	1	253	267	15	LTQFVNKHQ	LLTQFVNKHQIPTVT	43.7	13	13
HLA-DRB1*10:01	1	419	433	15	AAQFYPFKN	GQHQMWAAQFYPFKN	72.8	13	13
HLA-DRB1*10:01	1	469	483	15	FQMTNQEMA	VGDGGFQMTNQEMAL	73.2	13	13
HLA-DRB1*10:01	1	140	154	15	FQEADILSM	KDAFQEADILSMTSP	73.4	13	13
HLA-DRB1*10:01	1	422	436	15	AAQFYPFKN	QMWAAQFYPFKNHGQ	73.4	13	13
HLA-DRB5*01:01	1	279	293	15	FLGMGGMHG	DTLFLGMGGMHGSYA	103.3	13	13
HLA-DRB5*01:01	1	70	84	15	IKHILARHE	DGKIKHILARHEQGA	106.7	13	13
HLA-DRB5*01:01	1	491	505	15	IVLINNGTL	VKIVLINNGTLGMVK	107.1	13	13
HLA-DRB5*01:01	1	536	550	15	FLIDKPEQL	VKGFLIDKPEQLEEQ	107.2	13	13
HLA-DRB5*01:01	1	569	583	15	VTPMVPSGK	PTEAVTPMVPSGKSN	108.4	13	13
HLA-DRB5*01:01	1	280	294	15	FLGMGGMHG	TLFLGMGGMHGSYAS	111.3	13	13
HLA-DRB1*07:01	1	333	347	15	INKVIHVDL	IDPSEINKVIHVDLG	113.6	13	13
HLA-DRB1*07:01	1	438	452	15	GLGTMGFGI	VTSGGLGTMGFGIPS	114.3	13	13
HLA-DRB1*07:01	1	429	443	15	GQWVTSGGL	YPFKNHGQWVTSGGL	115	13	13
HLA-DRB1*07:01	1	168	182	15	KIVHEAFHV	IPKIVHEAFHVANSG	115.3	13	13
HLA-DRB1*09:01	1	50	64	15	FGYPGGAVL	VDYLFGYPGGAVLPL	126.8	13	13
HLA-DRB1*09:01	1	49	63	15	FGYPGGAVL	NVDYLFGYPGGAVLP	127.8	13	13
HLA-DRB1*09:01	1	235	249	15	VVLAGAGIN	KKPVVLAGAGINQSK	127.8	13	13
HLA-DRB1*09:01	1	529	543	15	AYGVKGFLI	KMAEAYGVKGFLIDK	129	13	13
HLA-DRB1*09:01	1	468	482	15	FVGDGGFQM	FVGDGGFQMTNQEMA	131.8	13	13
HLA-DRB1*13:02	1	329	343	15	IDPSEINKV	VHVDIDPSEINKVIH	134.9	13	13
HLA-DRB1*09:01	1	171	185	15	FHVANSGRK	IVHEAFHVANSGRKG	135.3	13	13
HLA-DRB1*09:01	1	288	302	15	YASNMALTE	MHGSYASNMALTECD	136.3	13	13
HLA-DRB1*13:02	1	158	172	15	RVEDIPKIV	QNYQVKRVEDIPKIV	143.6	13	13
HLA-DRB1*13:02	1	426	440	15	PFKNHGQWV	AQFYPFKNHGQWVTS	147.6	13	13
HLA-DRB1*04:04	1	563	577	15	EVRISPTEA	IEVRISPTEAVTPMV	151	13	13
HLA-DRB1*11:01	1	65	79	15	YDGKIKHIL	YDTFYDGKIKHILAR	155.1	13	13
HLA-DRB1*04:04	1	222	236	15	FISLLKEAK	KDIDTFISLLKEAKK	157.5	13	13
HLA-DRB1*04:04	1	171	185	15	AFHVANSGR	IVHEAFHVANSGRKG	161	13	13
HLA-DRB1*11:01	1	144	158	15	ILSMTSPIT	QEADILSMTSPITKQ	161.7	13	13
HLA-DRB1*11:01	1	171	185	15	FHVANSGRK	IVHEAFHVANSGRKG	164.8	13	13
HLA-DRB1*11:01	1	86	100	15	YARVSGKTG	HAAEGYARVSGKTGV	167.4	13	13
HLA-DRB1*15:01	1	218	232	15	IDTFISLLK	EPENKDIDTFISLLK	183.8	13	13
HLA-DRB1*15:01	1	226	240	15	ISLLKEAKK	TFISLLKEAKKPVVL	193.1	13	13
HLA-DRB1*08:01	1	499	513	15	LGMVKQWQD	GTLGMVKQWQDKFFN	197.2	13	13
HLA-DRB1*08:01	1	229	243	15	LKEAKKPVV	SLLKEAKKPVVLAGA	197.9	13	13
HLA-DRB4*01:01	1	490	504	15	KIVLINNGT	DVKIVLINNGTLGMV	198.1	13	13
HLA-DRB1*15:01	1	241	255	15	INQSKSNQL	AGAGINQSKSNQLLT	198.2	13	13
HLA-DRB1*08:01	1	280	294	15	FLGMGGMHG	TLFLGMGGMHGSYAS	203.3	13	13
HLA-DRB4*01:01	1	184	198	15	PVVIDFPKD	KGPVVIDFPKDMGVL	208.5	13	13
HLA-DRB1*08:01	1	252	266	15	TQFVNKHQI	QLLTQFVNKHQIPTV	208.9	13	13
HLA-DRB4*01:01	1	124	138	15	PLVVFTGQV	LPLVVFTGQVATPGI	209.6	13	13
HLA-DRB4*01:01	1	183	197	15	PVVIDFPKD	RKGPVVIDFPKDMGV	213.8	13	13
HLA-DRB1*04:05	1	193	207	15	MGVLATNVD	KDMGVLATNVDLCDE	242.3	13	13
HLA-DRB1*16:02	1	11	25	15	LKMAESLEL	NIDPLKMAESLELEQ	248.7	13	13
HLA-DRB1*16:02	1	526	540	15	FMKMAEAYG	DFMKMAEAYGVKGFL	251.4	13	13
HLA-DRB1*16:02	1	350	364	15	FLECLNDKN	ADCKRFLECLNDKNV	255.5	13	13
HLA-DRB1*16:02	1	10	24	15	LKMAESLEL	QNIDPLKMAESLELE	256.2	13	13
HLA-DRB1*04:01	1	424	438	15	FYPFKNHGQ	WAAQFYPFKNHGQWV	287.3	13	13
HLA-DRB1*04:01	1	172	186	15	FHVANSGRK	VHEAFHVANSGRKGP	290.3	13	13
HLA-DRB1*04:01	1	173	187	15	FHVANSGRK	HEAFHVANSGRKGPV	294.3	13	13
HLA-DRB1*04:01	1	281	295	15	FLGMGGMHG	LFLGMGGMHGSYASN	296.5	13	13
HLA-DRB1*04:01	1	221	235	15	FISLLKEAK	NKDIDTFISLLKEAK	308	13	13
HLA-DRB1*04:01	1	242	256	15	INQSKSNQL	GAGINQSKSNQLLTQ	308.7	13	13
HLA-DRB1*03:01	1	297	311	15	LLINLGSRF	ALTECDLLINLGSRF	381.6	13	13
HLA-DRB1*03:01	1	303	317	15	SRFDDRLAS	LLINLGSRFDDRLAS	385.5	13	13
HLA-DRB1*03:01	1	493	507	15	LINNGTLGM	IVLINNGTLGMVKQW	388.4	13	13
HLA-DRB1*12:01	1	167	181	15	IPKIVHEAF	DIPKIVHEAFHVANS	393.7	13	13
HLA-DRB1*08:02	1	487	501	15	VKIVLINNG	YGLDVKIVLINNGTL	394.2	13	13
HLA-DRB1*12:01	1	522	536	15	MKMAEAYGV	NGQPDFMKMAEAYGV	396.4	13	13
HLA-DRB1*03:01	1	561	575	15	VRISPTEAV	VLIEVRISPTEAVTP	397.1	13	13
HLA-DRB1*12:01	1	417	431	15	MWAAQFYPF	DVGQHQMWAAQFYPF	400.7	13	13
HLA-DRB1*12:01	1	523	537	15	MKMAEAYGV	GQPDFMKMAEAYGVK	403.3	13	13
HLA-DRB1*03:01	1	61	75	15	TFYDGKIKH	VLPLYDTFYDGKIKH	406.4	13	13
HLA-DRB1*12:01	1	163	177	15	IPKIVHEAF	KRVEDIPKIVHEAFH	407.8	13	13
HLA-DRB1*12:01	1	68	82	15	IKHILARHE	FYDGKIKHILARHEQ	408.4	13	13
HLA-DRB1*08:02	1	9	23	15	LKMAESLEL	NQNIDPLKMAESLEL	409.6	13	13
HLA-DRB1*08:02	1	237	251	15	LAGAGINQS	PVVLAGAGINQSKSN	411.6	13	13
HLA-DRB1*12:01	1	418	432	15	MWAAQFYPF	VGQHQMWAAQFYPFK	423.8	13	13
HLA-DRB3*01:01	1	140	154	15	FQEADILSM	KDAFQEADILSMTSP	492.4	13	13
HLA-DRB3*01:01	1	40	54	15	LLKENVDYL	VLVEALLKENVDYLF	502.7	13	13
HLA-DRB3*01:01	1	324	338	15	VHVDIDPSE	PNAKIVHVDIDPSEI	508.1	13	13
HLA-DRB3*01:01	1	302	316	15	LLINLGSRF	DLLINLGSRFDDRLA	520.1	13	13
HLA-DRB3*01:01	1	493	507	15	LINNGTLGM	IVLINNGTLGMVKQW	528.5	13	13
HLA-DRB3*01:01	1	561	575	15	VRISPTEAV	VLIEVRISPTEAVTP	529.6	13	13
HLA-DRB3*01:01	1	45	59	15	ENVDYLFGY	LLKENVDYLFGYPGG	531.8	13	13
HLA-DRB3*02:02	1	507	521	15	KFFNQRFSH	WQDKFFNQRFSHSVF	547.5	13	13
HLA-DRB3*02:02	1	433	447	15	WVTSGGLGT	NHGQWVTSGGLGTMG	560.2	13	13
HLA-DRB3*02:02	1	169	183	15	FHVANSGRX	PKIVHEAFHVANSGR	565.3	13	13
HLA-DRB3*02:02	1	553	567	15	FAYQGPVLI	AAFAYQGPVLIEVRI	589.2	13	13
HLA-DRB1*04:02	1	524	538	15	FMKMAEAYG	QPDFMKMAEAYGVKG	1136.9	13	13
HLA-DRB1*04:02	1	528	542	15	AYGVKGFLI	MKMAEAYGVKGFLID	1144.2	13	13
HLA-DRB1*04:02	1	125	139	15	FTGQVATPG	PLVVFTGQVATPGIG	1166.9	13	13
HLA-DRB1*04:03	1	106	120	15	ATNVMTGIT	GPGATNVMTGITDAH	1273	13	13
HLA-DRB1*04:03	1	406	420	15	GEAIVTTDV	KITNGEAIVTTDVGQ	1276.6	13	13
HLA-DRB1*04:03	1	100	114	15	XVVVVTSGP	VVVVTSGPGATNVMT	1287.1	13	13
HLA-DRB1*04:03	1	458	472	15	DKTVVCFVG	LANPDKTVVCFVGDG	1289	13	13
HLA-DRB1*04:03	1	99	113	15	GVVVVTSGP	GVVVVTSGPGATNVM	1310.7	13	13
HLA-DRB1*01:03	1	486	500	15	DVKIVLINN	EYGLDVKIVLINNGT	5118	13	13
HLA-DRB1*01:03	1	257	271	15	QIPTVTTLL	FVNKHQIPTVTTLLG	5140.9	13	13
HLA-DRB1*01:01	1	148	162	15	ILSMTSPIT	ILSMTSPITKQNYQV	40	14	14
HLA-DRB1*01:01	1	546	560	15	EEQLDAAFA	QLEEQLDAAFAYQGP	42.8	14	14
HLA-DRB1*01:01	1	168	182	15	IVHEAFHVA	IPKIVHEAFHVANSG	43.2	14	14
HLA-DRB1*13:01	1	252	266	15	LLTQFVNKH	QLLTQFVNKHQIPTV	45.4	14	14
HLA-DRB3*03:01	1	347	361	15	IIADCKRFL	GIIADCKRFLECLND	45.7	14	14
HLA-DRB4*01:03	1	72	86	15	IKHILARHE	KIKHILARHEQGAVH	45.7	14	14
HLA-DRB4*01:03	1	249	263	15	LTQFVNKHQ	KSNQLLTQFVNKHQI	46	14	14
HLA-DRB3*03:01	1	185	199	15	VVIDFPKDM	GPVVIDFPKDMGVLA	46.3	14	14
HLA-DRB1*13:01	1	251	265	15	LLTQFVNKH	NQLLTQFVNKHQIPT	46.7	14	14
HLA-DRB4*01:03	1	73	87	15	ILARHEQGA	IKHILARHEQGAVHA	47	14	14
HLA-DRB1*13:01	1	508	522	15	FNQRFSHSV	QDKFFNQRFSHSVFN	47.5	14	14
HLA-DRB1*13:01	1	299	313	15	LLINLGSRF	TECDLLINLGSRFDD	47.7	14	14
HLA-DRB3*03:01	1	256	270	15	VNKHQIPTV	QFVNKHQIPTVTTLL	48	14	14
HLA-DRB1*13:01	1	250	264	15	LLTQFVNKH	SNQLLTQFVNKHQIP	48.3	14	14
HLA-DRB1*10:01	1	139	153	15	FQEADILSM	GKDAFQEADILSMTS	78.7	14	14
HLA-DRB1*10:01	1	266	280	15	LLGLGAVPY	VTTLLGLGAVPYEDT	81.3	14	14
HLA-DRB1*10:01	1	50	64	15	YLFGYPGGA	VDYLFGYPGGAVLPL	84.5	14	14
HLA-DRB5*01:01	1	69	83	15	IKHILARHE	YDGKIKHILARHEQG	114	14	14
HLA-DRB5*01:01	1	71	85	15	IKHILARHE	GKIKHILARHEQGAV	114.4	14	14
HLA-DRB5*01:01	1	571	585	15	VTPMVPSGK	EAVTPMVPSGKSNHE	119.6	14	14
HLA-DRB5*01:01	1	278	292	15	FLGMGGMHG	EDTLFLGMGGMHGSY	120.1	14	14
HLA-DRB1*07:01	1	145	159	15	DILSMTSPI	EADILSMTSPITKQN	122.4	14	14
HLA-DRB1*07:01	1	430	444	15	GQWVTSGGL	PFKNHGQWVTSGGLG	122.7	14	14
HLA-DRB1*07:01	1	169	183	15	KIVHEAFHV	PKIVHEAFHVANSGR	124.1	14	14
HLA-DRB1*07:01	1	433	447	15	GQWVTSGGL	NHGQWVTSGGLGTMG	124.1	14	14
HLA-DRB5*01:01	1	535	549	15	FLIDKPEQL	GVKGFLIDKPEQLEE	124.4	14	14
HLA-DRB5*01:01	1	515	529	15	FNGQPDFMK	RFSHSVFNGQPDFMK	124.8	14	14
HLA-DRB1*07:01	1	171	185	15	FHVANSGRK	IVHEAFHVANSGRKG	134.7	14	14
HLA-DRB1*07:01	1	439	453	15	GLGTMGFGI	TSGGLGTMGFGIPSS	134.9	14	14
HLA-DRB1*09:01	1	233	247	15	VVLAGAGIN	EAKKPVVLAGAGINQ	141.4	14	14
HLA-DRB1*09:01	1	51	65	15	FGYPGGAVL	DYLFGYPGGAVLPLY	142.3	14	14
HLA-DRB1*09:01	1	278	292	15	FLGMGGMHG	EDTLFLGMGGMHGSY	147.4	14	14
HLA-DRB1*13:02	1	159	173	15	RVEDIPKIV	NYQVKRVEDIPKIVH	152.6	14	14
HLA-DRB1*13:02	1	425	439	15	PFKNHGQWV	AAQFYPFKNHGQWVT	154.6	14	14
HLA-DRB1*13:02	1	404	418	15	ITNGEAIVT	IGKITNGEAIVTTDV	156.3	14	14
HLA-DRB1*04:04	1	57	71	15	AVLPLYDTF	PGGAVLPLYDTFYDG	162.6	14	14
HLA-DRB1*13:02	1	427	441	15	PFKNHGQWV	QFYPFKNHGQWVTSG	162.8	14	14
HLA-DRB1*04:04	1	422	436	15	QFYPFKNHG	QMWAAQFYPFKNHGQ	163.1	14	14
HLA-DRB1*04:04	1	225	239	15	FISLLKEAK	DTFISLLKEAKKPVV	165.4	14	14
HLA-DRB1*11:01	1	175	189	15	FHVANSGRK	AFHVANSGRKGPVVI	170.5	14	14
HLA-DRB1*11:01	1	426	440	15	FKNHGQWVT	AQFYPFKNHGQWVTS	182.2	14	14
HLA-DRB1*15:01	1	124	138	15	LVVFTGQVA	LPLVVFTGQVATPGI	207.3	14	14
HLA-DRB1*15:01	1	277	291	15	FLGMGGMHG	YEDTLFLGMGGMHGS	210.4	14	14
HLA-DRB1*15:01	1	243	257	15	INQSKSNQL	AGINQSKSNQLLTQF	210.9	14	14
HLA-DRB1*15:01	1	280	294	15	FLGMGGMHG	TLFLGMGGMHGSYAS	214.6	14	14
HLA-DRB1*15:01	1	529	543	15	AYGVKGFLI	KMAEAYGVKGFLIDK	215.1	14	14
HLA-DRB4*01:01	1	487	501	15	DVKIVLINN	YGLDVKIVLINNGTL	216.7	14	14
HLA-DRB1*08:01	1	279	293	15	FLGMGGMHG	DTLFLGMGGMHGSYA	218.2	14	14
HLA-DRB1*15:01	1	508	522	15	FNQRFSHSV	QDKFFNQRFSHSVFN	219.2	14	14
HLA-DRB4*01:01	1	491	505	15	IVLINNGTL	VKIVLINNGTLGMVK	219.5	14	14
HLA-DRB1*08:01	1	87	101	15	ARVSGKTGV	AAEGYARVSGKTGVV	222.1	14	14
HLA-DRB4*01:01	1	43	57	15	ALLKENVDY	EALLKENVDYLFGYP	222.5	14	14
HLA-DRB1*08:01	1	251	265	15	TQFVNKHQI	NQLLTQFVNKHQIPT	222.8	14	14
HLA-DRB4*01:01	1	67	81	15	KIKHILARH	TFYDGKIKHILARHE	223	14	14
HLA-DRB1*08:01	1	66	80	15	FYDGKIKHI	DTFYDGKIKHILARH	223.2	14	14
HLA-DRB4*01:01	1	497	511	15	GMVKQWQDK	NNGTLGMVKQWQDKF	223.2	14	14
HLA-DRB1*15:01	1	301	315	15	LINLGSRFD	CDLLINLGSRFDDRL	226.4	14	14
HLA-DRB1*08:01	1	510	524	15	FFNQRFSHS	KFFNQRFSHSVFNGQ	226.8	14	14
HLA-DRB4*01:01	1	550	564	15	AFAYQGPVL	QLDAAFAYQGPVLIE	228.1	14	14
HLA-DRB4*01:01	1	73	87	15	HILARHEQG	IKHILARHEQGAVHA	231.9	14	14
HLA-DRB4*01:01	1	123	137	15	PLVVFTGQV	SLPLVVFTGQVATPG	232.7	14	14
HLA-DRB4*01:01	1	246	260	15	QLLTQFVNK	NQSKSNQLLTQFVNK	232.8	14	14
HLA-DRB4*01:01	1	169	183	15	KIVHEAFHV	PKIVHEAFHVANSGR	235.7	14	14
HLA-DRB1*04:05	1	511	525	15	FSHSVFNGQ	FFNQRFSHSVFNGQP	246	14	14
HLA-DRB1*04:05	1	71	85	15	IKHILARHE	GKIKHILARHEQGAV	247.2	14	14
HLA-DRB1*04:05	1	324	338	15	IVHVDIDPS	PNAKIVHVDIDPSEI	247.7	14	14
HLA-DRB1*04:05	1	325	339	15	IVHVDIDPS	NAKIVHVDIDPSEIN	247.8	14	14
HLA-DRB1*04:05	1	267	281	15	LLGLGAVPY	TTLLGLGAVPYEDTL	253.3	14	14
HLA-DRB1*04:05	1	250	264	15	LTQFVNKHQ	SNQLLTQFVNKHQIP	254.7	14	14
HLA-DRB1*04:05	1	302	316	15	LINLGSRFD	DLLINLGSRFDDRLA	257.8	14	14
HLA-DRB1*04:05	1	67	81	15	IKHILARHE	TFYDGKIKHILARHE	261.8	14	14
HLA-DRB1*16:02	1	510	524	15	FNQRFSHSV	KFFNQRFSHSVFNGQ	263.2	14	14
HLA-DRB1*04:05	1	192	206	15	MGVLATNVD	PKDMGVLATNVDLCD	263.3	14	14
HLA-DRB1*16:02	1	548	562	15	AFAYQGPVL	EEQLDAAFAYQGPVL	264.4	14	14
HLA-DRB1*04:05	1	534	548	15	FLIDKPEQL	YGVKGFLIDKPEQLE	265.2	14	14
HLA-DRB1*04:05	1	11	25	15	LKMAESLEL	NIDPLKMAESLELEQ	265.3	14	14
HLA-DRB1*16:02	1	251	265	15	FVNKHQIPT	NQLLTQFVNKHQIPT	275.6	14	14
HLA-DRB1*16:02	1	417	431	15	HQMWAAQFY	DVGQHQMWAAQFYPF	276.3	14	14
HLA-DRB1*16:02	1	468	482	15	FQMTNQEMA	FVGDGGFQMTNQEMA	277.2	14	14
HLA-DRB1*04:01	1	487	501	15	IVLINNGTL	YGLDVKIVLINNGTL	315.9	14	14
HLA-DRB1*04:01	1	538	552	15	FLIDKPEQL	GFLIDKPEQLEEQLD	319.6	14	14
HLA-DRB1*04:01	1	516	530	15	FNGQPDFMK	FSHSVFNGQPDFMKM	323	14	14
HLA-DRB1*04:01	1	351	365	15	FLECLNDKN	DCKRFLECLNDKNVE	323.7	14	14
HLA-DRB1*04:01	1	170	184	15	FHVANSGRK	KIVHEAFHVANSGRK	324.8	14	14
HLA-DRB1*04:01	1	524	538	15	FMKMAEAYG	QPDFMKMAEAYGVKG	326.5	14	14
HLA-DRB1*04:01	1	465	479	15	FVGDGGFQM	VVCFVGDGGFQMTNQ	327.9	14	14
HLA-DRB1*04:01	1	234	248	15	LAGAGINQS	AKKPVVLAGAGINQS	329.7	14	14
HLA-DRB1*04:01	1	488	502	15	IVLINNGTL	GLDVKIVLINNGTLG	339	14	14
HLA-DRB1*08:02	1	227	241	15	LKEAKKPVV	FISLLKEAKKPVVLA	425.3	14	14
HLA-DRB1*12:01	1	223	237	15	ISLLKEAKK	DIDTFISLLKEAKKP	426.7	14	14
HLA-DRB1*03:01	1	463	477	15	FVGDGGFQM	KTVVCFVGDGGFQMT	427.2	14	14
HLA-DRB1*12:01	1	37	51	15	VEALLKENV	GSEVLVEALLKENVD	431.2	14	14
HLA-DRB1*12:01	1	480	494	15	MALLPEYGL	EMALLPEYGLDVKIV	431.4	14	14
HLA-DRB1*03:01	1	485	499	15	YGLDVKIVL	PEYGLDVKIVLINNG	436.4	14	14
HLA-DRB1*08:02	1	235	249	15	VLAGAGINQ	KKPVVLAGAGINQSK	441	14	14
HLA-DRB1*12:01	1	343	357	15	IADCKRFLE	HVDLGIIADCKRFLE	442.7	14	14
HLA-DRB1*12:01	1	36	50	15	VEALLKENV	SGSEVLVEALLKENV	445.1	14	14
HLA-DRB1*12:01	1	55	69	15	VLPLYDTFY	GYPGGAVLPLYDTFY	446.7	14	14
HLA-DRB1*12:01	1	67	81	15	IKHILARHE	TFYDGKIKHILARHE	456.9	14	14
HLA-DRB1*12:01	1	142	156	15	ILSMTSPIT	AFQEADILSMTSPIT	458.9	14	14
HLA-DRB1*12:01	1	490	504	15	IVLINNGTL	DVKIVLINNGTLGMV	463.6	14	14
HLA-DRB1*03:01	1	466	480	15	FVGDGGFQM	VCFVGDGGFQMTNQE	468.7	14	14
HLA-DRB1*03:01	1	304	318	15	SRFDDRLAS	LINLGSRFDDRLASK	469.7	14	14
HLA-DRB1*03:01	1	557	571	15	VLIEVRISP	YQGPVLIEVRISPTE	470.5	14	14
HLA-DRB3*01:01	1	158	172	15	KRVEDIPKI	QNYQVKRVEDIPKIV	541.1	14	14
HLA-DRB3*01:01	1	116	130	15	AHCDSLPLV	ITDAHCDSLPLVVFT	557.6	14	14
HLA-DRB3*01:01	1	141	155	15	QEADILSMT	DAFQEADILSMTSPI	560.5	14	14
HLA-DRB3*01:01	1	562	576	15	VRISPTEAV	LIEVRISPTEAVTPM	568.1	14	14
HLA-DRB3*01:01	1	328	342	15	VDIDPSEIN	IVHVDIDPSEINKVI	585.1	14	14
HLA-DRB3*01:01	1	159	173	15	KRVEDIPKI	NYQVKRVEDIPKIVH	588.4	14	14
HLA-DRB3*02:02	1	315	329	15	FAPNAKIVX	LASKPDAFAPNAKIV	599.2	14	14
HLA-DRB3*02:02	1	552	566	15	FAYQGPVLI	DAAFAYQGPVLIEVR	607.8	14	14
HLA-DRB3*02:02	1	421	435	15	WAAQFYPFK	HQMWAAQFYPFKNHG	608.5	14	14
HLA-DRB3*02:02	1	468	482	15	FQMTNQEMA	FVGDGGFQMTNQEMA	626.9	14	14
HLA-DRB3*02:02	1	420	434	15	WAAQFYPFK	QHQMWAAQFYPFKNH	650.5	14	14
HLA-DRB1*04:02	1	124	138	15	VVFTGQVAT	LPLVVFTGQVATPGI	1178.1	14	14
HLA-DRB1*04:02	1	438	452	15	GLGTMGFGI	VTSGGLGTMGFGIPS	1194.9	14	14
HLA-DRB1*04:03	1	297	311	15	ECDLLINLG	ALTECDLLINLGSRF	1329.7	14	14
HLA-DRB1*04:03	1	120	134	15	SLPLVVFTG	HCDSLPLVVFTGQVA	1337.9	14	14
HLA-DRB1*04:03	1	408	422	15	GEAIVTTDV	TNGEAIVTTDVGQHQ	1347.7	14	14
HLA-DRB1*04:03	1	268	282	15	GLGAVPYED	TLLGLGAVPYEDTLF	1359.2	14	14
HLA-DRB1*01:03	1	554	568	15	GPVLIEVRI	AFAYQGPVLIEVRIS	5385.3	14	14
HLA-DRB1*01:03	1	165	179	15	DIPKIVHEA	VEDIPKIVHEAFHVA	5415.5	14	14
HLA-DRB1*01:01	1	545	559	15	EEQLDAAFA	EQLEEQLDAAFAYQG	44.3	15	15
HLA-DRB1*01:01	1	124	138	15	FTGQVATPG	LPLVVFTGQVATPGI	44.4	15	15
HLA-DRB1*01:01	1	489	503	15	IVLINNGTL	LDVKIVLINNGTLGM	44.4	15	15
HLA-DRB1*01:01	1	10	24	15	LKMAESLEL	QNIDPLKMAESLELE	44.8	15	15
HLA-DRB1*01:01	1	225	239	15	FISLLKEAK	DTFISLLKEAKKPVV	44.8	15	15
HLA-DRB1*01:01	1	263	277	15	VTTLLGLGA	IPTVTTLLGLGAVPY	44.8	15	15
HLA-DRB1*01:01	1	48	62	15	VDYLFGYPG	ENVDYLFGYPGGAVL	46.1	15	15
HLA-DRB1*01:01	1	226	240	15	ISLLKEAKK	TFISLLKEAKKPVVL	46.1	15	15
HLA-DRB1*01:01	1	266	280	15	LLGLGAVPY	VTTLLGLGAVPYEDT	46.4	15	15
HLA-DRB1*01:01	1	224	238	15	FISLLKEAK	IDTFISLLKEAKKPV	46.6	15	15
HLA-DRB1*01:01	1	128	142	15	FTGQVATPG	VFTGQVATPGIGKDA	47	15	15
HLA-DRB1*01:01	1	49	63	15	VDYLFGYPG	NVDYLFGYPGGAVLP	47.1	15	15
HLA-DRB1*01:01	1	167	181	15	IVHEAFHVA	DIPKIVHEAFHVANS	47.4	15	15
HLA-DRB1*13:01	1	249	263	15	LLTQFVNKH	KSNQLLTQFVNKHQI	49.8	15	15
HLA-DRB1*13:01	1	507	521	15	FNQRFSHSV	WQDKFFNQRFSHSVF	49.8	15	15
HLA-DRB3*03:01	1	255	269	15	VNKHQIPTV	TQFVNKHQIPTVTTL	49.8	15	15
HLA-DRB4*01:03	1	68	82	15	IKHILARHE	FYDGKIKHILARHEQ	49.9	15	15
HLA-DRB3*03:01	1	254	268	15	VNKHQIPTV	LTQFVNKHQIPTVTT	50.6	15	15
HLA-DRB4*01:03	1	223	237	15	FISLLKEAK	DIDTFISLLKEAKKP	51.7	15	15
HLA-DRB4*01:03	1	254	268	15	FVNKHQIPT	LTQFVNKHQIPTVTT	52.5	15	15
HLA-DRB4*01:03	1	144	158	15	ILSMTSPIT	QEADILSMTSPITKQ	54	15	15
HLA-DRB1*10:01	1	48	62	15	YLFGYPGGA	ENVDYLFGYPGGAVL	84.9	15	15
HLA-DRB1*10:01	1	265	279	15	LLGLGAVPY	TVTTLLGLGAVPYED	85.2	15	15
HLA-DRB1*10:01	1	547	561	15	LDAAFAYQG	LEEQLDAAFAYQGPV	86	15	15
HLA-DRB1*10:01	1	49	63	15	YLFGYPGGA	NVDYLFGYPGGAVLP	87.9	15	15
HLA-DRB1*10:01	1	423	437	15	AAQFYPFKN	MWAAQFYPFKNHGQW	89.8	15	15
HLA-DRB1*10:01	1	267	281	15	LLGLGAVPY	TTLLGLGAVPYEDTL	90.8	15	15
HLA-DRB1*10:01	1	264	278	15	LLGLGAVPY	PTVTTLLGLGAVPYE	90.9	15	15
HLA-DRB5*01:01	1	127	141	15	QVATPGIGK	VVFTGQVATPGIGKD	128.7	15	15
HLA-DRB5*01:01	1	128	142	15	QVATPGIGK	VFTGQVATPGIGKDA	128.7	15	15
HLA-DRB5*01:01	1	492	506	15	IVLINNGTL	KIVLINNGTLGMVKQ	128.7	15	15
HLA-DRB1*07:01	1	440	454	15	GLGTMGFGI	SGGLGTMGFGIPSSI	136	15	15
HLA-DRB5*01:01	1	568	582	15	VTPMVPSGK	SPTEAVTPMVPSGKS	136.2	15	15
HLA-DRB5*01:01	1	525	539	15	MKMAEAYGV	PDFMKMAEAYGVKGF	136.9	15	15
HLA-DRB1*07:01	1	434	448	15	GQWVTSGGL	HGQWVTSGGLGTMGF	138.2	15	15
HLA-DRB5*01:01	1	526	540	15	MKMAEAYGV	DFMKMAEAYGVKGFL	138.3	15	15
HLA-DRB1*07:01	1	338	352	15	INKVIHVDL	INKVIHVDLGIIADC	140.6	15	15
HLA-DRB1*07:01	1	146	160	15	DILSMTSPI	ADILSMTSPITKQNY	147.2	15	15
HLA-DRB1*07:01	1	559	573	15	VRISPTEAV	GPVLIEVRISPTEAV	147.9	15	15
HLA-DRB1*09:01	1	419	433	15	MWAAQFYPF	GQHQMWAAQFYPFKN	150.1	15	15
HLA-DRB1*09:01	1	551	565	15	FAYQGPVLI	LDAAFAYQGPVLIEV	153.3	15	15
HLA-DRB1*09:01	1	277	291	15	FLGMGGMHG	YEDTLFLGMGGMHGS	153.4	15	15
HLA-DRB1*09:01	1	422	436	15	FYPFKNHGQ	QMWAAQFYPFKNHGQ	155.5	15	15
HLA-DRB1*09:01	1	462	476	15	FVGDGGFQM	DKTVVCFVGDGGFQM	157.3	15	15
HLA-DRB1*13:02	1	42	56	15	LKENVDYLF	VEALLKENVDYLFGY	169.6	15	15
HLA-DRB1*04:04	1	94	108	15	GVVVVTSGP	VSGKTGVVVVTSGPG	176.6	15	15
HLA-DRB1*04:04	1	59	73	15	VLPLYDTFY	GAVLPLYDTFYDGKI	177.7	15	15
HLA-DRB1*04:04	1	265	279	15	TLLGLGAVP	TVTTLLGLGAVPYED	182.7	15	15
HLA-DRB1*04:04	1	70	84	15	KIKHILARH	DGKIKHILARHEQGA	183	15	15
HLA-DRB1*04:04	1	264	278	15	TLLGLGAVP	PTVTTLLGLGAVPYE	183.7	15	15
HLA-DRB1*04:04	1	100	114	15	VVVVTSGPG	VVVVTSGPGATNVMT	184.6	15	15
HLA-DRB1*04:04	1	266	280	15	TLLGLGAVP	VTTLLGLGAVPYEDT	187.3	15	15
HLA-DRB1*11:01	1	90	104	15	YARVSGKTG	GYARVSGKTGVVVVT	194	15	15
HLA-DRB1*11:01	1	229	243	15	LKEAKKPVV	SLLKEAKKPVVLAGA	198.4	15	15
HLA-DRB1*11:01	1	525	539	15	FMKMAEAYG	PDFMKMAEAYGVKGF	202.5	15	15
HLA-DRB1*15:01	1	493	507	15	IVLINNGTL	IVLINNGTLGMVKQW	228.4	15	15
HLA-DRB1*15:01	1	300	314	15	LINLGSRFD	ECDLLINLGSRFDDR	229.6	15	15
HLA-DRB1*15:01	1	530	544	15	AYGVKGFLI	MAEAYGVKGFLIDKP	232.7	15	15
HLA-DRB1*08:01	1	253	267	15	TQFVNKHQI	LLTQFVNKHQIPTVT	235	15	15
HLA-DRB1*08:01	1	398	412	15	IEYIGKITN	QQTIEYIGKITNGEA	235.7	15	15
HLA-DRB1*08:01	1	278	292	15	FLGMGGMHG	EDTLFLGMGGMHGSY	243.1	15	15
HLA-DRB4*01:01	1	535	549	15	GFLIDKPEQ	GVKGFLIDKPEQLEE	243.5	15	15
HLA-DRB1*08:01	1	509	523	15	FFNQRFSHS	DKFFNQRFSHSVFNG	243.8	15	15
HLA-DRB4*01:01	1	162	176	15	DIPKIVHEA	VKRVEDIPKIVHEAF	244.1	15	15
HLA-DRB1*08:01	1	399	413	15	IEYIGKITN	QTIEYIGKITNGEAI	245.7	15	15
HLA-DRB1*15:01	1	253	267	15	LTQFVNKHQ	LLTQFVNKHQIPTVT	246.6	15	15
HLA-DRB1*15:01	1	475	489	15	MALLPEYGL	QMTNQEMALLPEYGL	248	15	15
HLA-DRB1*15:01	1	427	441	15	FYPFKNHGQ	QFYPFKNHGQWVTSG	249.4	15	15
HLA-DRB4*01:01	1	252	266	15	QLLTQFVNK	QLLTQFVNKHQIPTV	257.1	15	15
HLA-DRB4*01:01	1	532	546	15	GVKGFLIDK	EAYGVKGFLIDKPEQ	261.6	15	15
HLA-DRB1*04:05	1	515	529	15	FNGQPDFMK	RFSHSVFNGQPDFMK	272.1	15	15
HLA-DRB1*04:05	1	510	524	15	FSHSVFNGQ	KFFNQRFSHSVFNGQ	277.1	15	15
HLA-DRB1*04:05	1	56	70	15	VLPLYDTFY	YPGGAVLPLYDTFYD	279.6	15	15
HLA-DRB1*16:02	1	9	23	15	LKMAESLEL	NQNIDPLKMAESLEL	283.9	15	15
HLA-DRB1*04:05	1	12	26	15	LKMAESLEL	IDPLKMAESLELEQL	284.2	15	15
HLA-DRB1*16:02	1	220	234	15	FISLLKEAX	ENKDIDTFISLLKEA	289.1	15	15
HLA-DRB1*04:05	1	291	305	15	YASNMALTE	SYASNMALTECDLLI	289.5	15	15
HLA-DRB1*04:05	1	264	278	15	LLGLGAVPY	PTVTTLLGLGAVPYE	290.7	15	15
HLA-DRB1*04:05	1	57	71	15	VLPLYDTFY	PGGAVLPLYDTFYDG	292.6	15	15
HLA-DRB1*16:02	1	554	568	15	YQGPVLIEV	AFAYQGPVLIEVRIS	299.7	15	15
HLA-DRB1*04:01	1	510	524	15	FSHSVFNGQ	KFFNQRFSHSVFNGQ	348.9	15	15
HLA-DRB1*04:01	1	467	481	15	FVGDGGFQM	CFVGDGGFQMTNQEM	349.1	15	15
HLA-DRB1*04:01	1	525	539	15	FMKMAEAYG	PDFMKMAEAYGVKGF	351.5	15	15
HLA-DRB1*04:01	1	464	478	15	FVGDGGFQM	TVVCFVGDGGFQMTN	352.5	15	15
HLA-DRB1*04:01	1	174	188	15	FHVANSGRK	EAFHVANSGRKGPVV	353	15	15
HLA-DRB1*04:01	1	515	529	15	FNGQPDFMK	RFSHSVFNGQPDFMK	361.7	15	15
HLA-DRB1*04:01	1	523	537	15	FMKMAEAYG	GQPDFMKMAEAYGVK	362.5	15	15
HLA-DRB1*04:01	1	466	480	15	FVGDGGFQM	VCFVGDGGFQMTNQE	362.9	15	15
HLA-DRB1*04:01	1	241	255	15	INQSKSNQL	AGAGINQSKSNQLLT	370.9	15	15
HLA-DRB1*04:01	1	277	291	15	FLGMGGMHG	YEDTLFLGMGGMHGS	371	15	15
HLA-DRB1*08:02	1	527	541	15	MAEAYGVKG	FMKMAEAYGVKGFLI	460.6	15	15
HLA-DRB1*12:01	1	491	505	15	IVLINNGTL	VKIVLINNGTLGMVK	468.4	15	15
HLA-DRB1*08:02	1	12	26	15	LKMAESLEL	IDPLKMAESLELEQL	481.4	15	15
HLA-DRB1*12:01	1	346	360	15	IADCKRFLE	LGIIADCKRFLECLN	483.4	15	15
HLA-DRB1*12:01	1	524	538	15	MKMAEAYGV	QPDFMKMAEAYGVKG	487.6	15	15
HLA-DRB1*12:01	1	143	157	15	ILSMTSPIT	FQEADILSMTSPITK	487.9	15	15
HLA-DRB1*12:01	1	419	433	15	MWAAQFYPF	GQHQMWAAQFYPFKN	495.7	15	15
HLA-DRB1*03:01	1	562	576	15	VRISPTEAV	LIEVRISPTEAVTPM	503.2	15	15
HLA-DRB1*03:01	1	181	195	15	VVIDFPKDM	SGRKGPVVIDFPKDM	510.5	15	15
HLA-DRB1*03:01	1	45	59	15	ENVDYLFGY	LLKENVDYLFGYPGG	514.9	15	15
HLA-DRB1*03:01	1	481	495	15	YGLDVKIVL	MALLPEYGLDVKIVL	516.6	15	15
HLA-DRB3*01:01	1	486	500	15	YGLDVKIVL	EYGLDVKIVLINNGT	593.5	15	15
HLA-DRB3*01:01	1	288	302	15	YASNMALTE	MHGSYASNMALTECD	599.5	15	15
HLA-DRB3*01:01	1	412	426	15	VTTDVGQHQ	AIVTTDVGQHQMWAA	608.4	15	15
HLA-DRB3*01:01	1	289	303	15	YASNMALTE	HGSYASNMALTECDL	613.7	15	15
HLA-DRB3*01:01	1	297	311	15	LLINLGSRF	ALTECDLLINLGSRF	623.3	15	15
HLA-DRB3*01:01	1	114	128	15	DAHCDSLPL	TGITDAHCDSLPLVV	623.8	15	15
HLA-DRB3*01:01	1	408	422	15	VTTDVGQHQ	TNGEAIVTTDVGQHQ	627.6	15	15
HLA-DRB3*01:01	1	137	151	15	FQEADILSM	GIGKDAFQEADILSM	634.5	15	15
HLA-DRB3*02:02	1	146	160	15	LSMTSPITK	ADILSMTSPITKQNY	664.6	15	15
HLA-DRB3*02:02	1	562	576	15	VRISPTEAV	LIEVRISPTEAVTPM	674.9	15	15
HLA-DRB3*02:02	1	514	528	15	QRFSHSVFN	QRFSHSVFNGQPDFM	686.3	15	15
HLA-DRB3*02:02	1	432	446	15	WVTSGGLGT	KNHGQWVTSGGLGTM	690.5	15	15
HLA-DRB1*04:02	1	284	298	15	MHGSYASNM	GMGGMHGSYASNMAL	1232.9	15	15
HLA-DRB1*04:02	1	553	567	15	FAYQGPVLI	AAFAYQGPVLIEVRI	1251.3	15	15
HLA-DRB1*04:02	1	523	537	15	FMKMAEAYG	GQPDFMKMAEAYGVK	1252.9	15	15
HLA-DRB1*04:02	1	123	137	15	LVVFTGQVA	SLPLVVFTGQVATPG	1258.2	15	15
HLA-DRB1*04:02	1	126	140	15	FTGQVATPG	LVVFTGQVATPGIGK	1259	15	15
HLA-DRB1*04:02	1	83	97	15	AEGYARVSG	GAVHAAEGYARVSGK	1272.8	15	15
HLA-DRB1*04:03	1	341	355	15	VDLGIIADC	VIHVDLGIIADCKRF	1368.3	15	15
HLA-DRB1*04:03	1	409	423	15	GEAIVTTDV	NGEAIVTTDVGQHQM	1369.8	15	15
HLA-DRB1*04:03	1	39	53	15	VEALLKENV	EVLVEALLKENVDYL	1381.4	15	15
HLA-DRB1*04:03	1	293	307	15	ASNMALTEC	ASNMALTECDLLINL	1410.2	15	15
HLA-DRB1*01:03	1	158	172	15	QVKRVEDIP	QNYQVKRVEDIPKIV	5442.4	15	15
HLA-DRB1*01:03	1	159	173	15	RVEDIPKIV	NYQVKRVEDIPKIVH	5480.5	15	15
HLA-DRB1*01:03	1	164	178	15	DIPKIVHEA	RVEDIPKIVHEAFHV	5528.1	15	15
HLA-DRB1*01:01	1	555	569	15	FAYQGPVLI	FAYQGPVLIEVRISP	49	16	16
HLA-DRB1*01:01	1	14	28	15	LKMAESLEL	PLKMAESLELEQLNE	49.9	16	16
HLA-DRB1*01:01	1	65	79	15	FYDGKIKHI	YDTFYDGKIKHILAR	50.7	16	16
HLA-DRB1*01:01	1	547	561	15	LDAAFAYQG	LEEQLDAAFAYQGPV	50.8	16	16
HLA-DRB1*01:01	1	478	492	15	LLPEYGLDV	NQEMALLPEYGLDVK	50.9	16	16
HLA-DRB1*01:01	1	233	247	15	PVVLAGAGI	EAKKPVVLAGAGINQ	51.2	16	16
HLA-DRB3*03:01	1	97	111	15	VVVTSGPGA	KTGVVVVTSGPGATN	53.4	16	16
HLA-DRB3*03:01	1	253	267	15	VNKHQIPTV	LLTQFVNKHQIPTVT	53.5	16	16
HLA-DRB4*01:03	1	70	84	15	IKHILARHE	DGKIKHILARHEQGA	55	16	16
HLA-DRB4*01:03	1	510	524	15	FNQRFSHSV	KFFNQRFSHSVFNGQ	55.1	16	16
HLA-DRB3*03:01	1	341	355	15	VDLGIIADC	VIHVDLGIIADCKRF	55.2	16	16
HLA-DRB3*03:01	1	100	114	15	VVTSGPGAT	VVVVTSGPGATNVMT	56.1	16	16
HLA-DRB3*03:01	1	446	460	15	IPSSIGAKL	MGFGIPSSIGAKLAN	56.6	16	16
HLA-DRB4*01:03	1	509	523	15	FNQRFSHSV	DKFFNQRFSHSVFNG	58.8	16	16
HLA-DRB1*13:01	1	148	162	15	MTSPITKQN	ILSMTSPITKQNYQV	58.9	16	16
HLA-DRB1*13:01	1	72	86	15	IKHILARHE	KIKHILARHEQGAVH	59.3	16	16
HLA-DRB4*01:03	1	508	522	15	FNQRFSHSV	QDKFFNQRFSHSVFN	59.7	16	16
HLA-DRB1*10:01	1	468	482	15	FQMTNQEMA	FVGDGGFQMTNQEMA	92.3	16	16
HLA-DRB5*01:01	1	277	291	15	FLGMGGMHG	YEDTLFLGMGGMHGS	140.6	16	16
HLA-DRB5*01:01	1	81	95	15	VHAAEGYAR	EQGAVHAAEGYARVS	150.9	16	16
HLA-DRB5*01:01	1	537	551	15	FLIDKPEQL	KGFLIDKPEQLEEQL	151.8	16	16
HLA-DRB5*01:01	1	88	102	15	YARVSGKTG	AEGYARVSGKTGVVV	151.9	16	16
HLA-DRB1*07:01	1	562	576	15	VRISPTEAV	LIEVRISPTEAVTPM	152.1	16	16
HLA-DRB5*01:01	1	527	541	15	MKMAEAYGV	FMKMAEAYGVKGFLI	152.4	16	16
HLA-DRB1*07:01	1	561	575	15	VRISPTEAV	VLIEVRISPTEAVTP	155	16	16
HLA-DRB1*07:01	1	563	577	15	VRISPTEAV	IEVRISPTEAVTPMV	156.1	16	16
HLA-DRB1*07:01	1	560	574	15	VRISPTEAV	PVLIEVRISPTEAVT	159.4	16	16
HLA-DRB1*09:01	1	236	250	15	VVLAGAGIN	KPVVLAGAGINQSKS	162	16	16
HLA-DRB1*09:01	1	417	431	15	MWAAQFYPF	DVGQHQMWAAQFYPF	165.3	16	16
HLA-DRB1*09:01	1	423	437	15	FYPFKNHGQ	MWAAQFYPFKNHGQW	167.3	16	16
HLA-DRB1*09:01	1	169	183	15	KIVHEAFHV	PKIVHEAFHVANSGR	172.5	16	16
HLA-DRB1*09:01	1	382	396	15	FKLGEEDQV	KHPFKLGEEDQVFCK	172.5	16	16
HLA-DRB1*09:01	1	418	432	15	MWAAQFYPF	VGQHQMWAAQFYPFK	173.1	16	16
HLA-DRB1*13:02	1	187	201	15	VVIDFPKDM	VVIDFPKDMGVLATN	187.8	16	16
HLA-DRB1*13:02	1	43	57	15	LKENVDYLF	EALLKENVDYLFGYP	190.5	16	16
HLA-DRB1*04:04	1	71	85	15	KIKHILARH	GKIKHILARHEQGAV	190.9	16	16
HLA-DRB1*04:04	1	279	293	15	LFLGMGGMH	DTLFLGMGGMHGSYA	191.5	16	16
HLA-DRB1*04:04	1	267	281	15	TLLGLGAVP	TTLLGLGAVPYEDTL	194.9	16	16
HLA-DRB1*04:04	1	124	138	15	PLVVFTGQV	LPLVVFTGQVATPGI	195.4	16	16
HLA-DRB1*04:04	1	280	294	15	LFLGMGGMH	TLFLGMGGMHGSYAS	195.8	16	16
HLA-DRB1*13:02	1	40	54	15	LKENVDYLF	VLVEALLKENVDYLF	197.5	16	16
HLA-DRB1*13:02	1	160	174	15	RVEDIPKIV	YQVKRVEDIPKIVHE	200.3	16	16
HLA-DRB1*13:02	1	41	55	15	LKENVDYLF	LVEALLKENVDYLFG	200.7	16	16
HLA-DRB1*11:01	1	147	161	15	ILSMTSPIT	DILSMTSPITKQNYQ	212.9	16	16
HLA-DRB1*11:01	1	524	538	15	FMKMAEAYG	QPDFMKMAEAYGVKG	215.1	16	16
HLA-DRB1*11:01	1	395	409	15	IEYIGKITN	CKPQQTIEYIGKITN	217.4	16	16
HLA-DRB1*11:01	1	427	441	15	FKNHGQWVT	QFYPFKNHGQWVTSG	217.8	16	16
HLA-DRB1*11:01	1	319	333	15	FAPNAKIVH	PDAFAPNAKIVHVDI	218.2	16	16
HLA-DRB1*11:01	1	425	439	15	FYPFKNHGQ	AAQFYPFKNHGQWVT	222.5	16	16
HLA-DRB1*11:01	1	320	334	15	FAPNAKIVH	DAFAPNAKIVHVDID	227.3	16	16
HLA-DRB1*11:01	1	281	295	15	FLGMGGMHG	LFLGMGGMHGSYASN	231.1	16	16
HLA-DRB1*11:01	1	508	522	15	KFFNQRFSH	QDKFFNQRFSHSVFN	232.1	16	16
HLA-DRB1*11:01	1	318	332	15	FAPNAKIVH	KPDAFAPNAKIVHVD	233.9	16	16
HLA-DRB1*11:01	1	346	360	15	IADCKRFLE	LGIIADCKRFLECLN	235.3	16	16
HLA-DRB1*11:01	1	400	414	15	IEYIGKITN	TIEYIGKITNGEAIV	236.9	16	16
HLA-DRB1*08:01	1	495	509	15	LGMVKQWQD	LINNGTLGMVKQWQD	251.2	16	16
HLA-DRB1*08:01	1	397	411	15	IEYIGKITN	PQQTIEYIGKITNGE	255.2	16	16
HLA-DRB1*15:01	1	507	521	15	FNQRFSHSV	WQDKFFNQRFSHSVF	258.8	16	16
HLA-DRB4*01:01	1	38	52	15	EVLVEALLK	SEVLVEALLKENVDY	262.3	16	16
HLA-DRB4*01:01	1	182	196	15	PVVIDFPKD	GRKGPVVIDFPKDMG	262.6	16	16
HLA-DRB1*08:01	1	223	237	15	ISLLKEAKK	DIDTFISLLKEAKKP	262.9	16	16
HLA-DRB1*08:01	1	508	522	15	FFNQRFSHS	QDKFFNQRFSHSVFN	264.5	16	16
HLA-DRB1*08:01	1	71	85	15	IKHILARHE	GKIKHILARHEQGAV	266.5	16	16
HLA-DRB4*01:01	1	332	346	15	EINKVIHVD	DIDPSEINKVIHVDL	268.7	16	16
HLA-DRB4*01:01	1	39	53	15	ALLKENVDY	EVLVEALLKENVDYL	269.3	16	16
HLA-DRB4*01:01	1	15	29	15	SLELEQLNE	LKMAESLELEQLNEK	269.5	16	16
HLA-DRB1*15:01	1	244	258	15	INQSKSNQL	GINQSKSNQLLTQFV	270.4	16	16
HLA-DRB1*15:01	1	509	523	15	FNQRFSHSV	DKFFNQRFSHSVFNG	271.8	16	16
HLA-DRB1*08:01	1	65	79	15	FYDGKIKHI	YDTFYDGKIKHILAR	272.4	16	16
HLA-DRB1*15:01	1	142	156	15	ILSMTSPIT	AFQEADILSMTSPIT	273	16	16
HLA-DRB4*01:01	1	486	500	15	DVKIVLINN	EYGLDVKIVLINNGT	274.9	16	16
HLA-DRB1*15:01	1	510	524	15	FNQRFSHSV	KFFNQRFSHSVFNGQ	276.4	16	16
HLA-DRB4*01:01	1	474	488	15	QMTNQEMAL	FQMTNQEMALLPEYG	277.6	16	16
HLA-DRB4*01:01	1	339	353	15	VIHVDLGII	NKVIHVDLGIIADCK	280.6	16	16
HLA-DRB1*04:05	1	58	72	15	VLPLYDTFY	GGAVLPLYDTFYDGK	297.3	16	16
HLA-DRB1*04:05	1	560	574	15	VRISPTEAV	PVLIEVRISPTEAVT	297.8	16	16
HLA-DRB1*04:05	1	326	340	15	IVHVDIDPS	AKIVHVDIDPSEINK	298	16	16
HLA-DRB1*04:05	1	561	575	15	VRISPTEAV	VLIEVRISPTEAVTP	301.6	16	16
HLA-DRB1*04:05	1	10	24	15	LKMAESLEL	QNIDPLKMAESLELE	302.2	16	16
HLA-DRB1*04:05	1	59	73	15	VLPLYDTFY	GAVLPLYDTFYDGKI	304.1	16	16
HLA-DRB1*16:02	1	13	27	15	LKMAESLEL	DPLKMAESLELEQLN	306.4	16	16
HLA-DRB1*04:05	1	537	551	15	FLIDKPEQL	KGFLIDKPEQLEEQL	308.1	16	16
HLA-DRB1*16:02	1	141	155	15	ILSMTSPIX	DAFQEADILSMTSPI	319.4	16	16
HLA-DRB1*16:02	1	279	293	15	FLGMGGMHG	DTLFLGMGGMHGSYA	319.5	16	16
HLA-DRB1*16:02	1	50	64	15	LFGYPGGAV	VDYLFGYPGGAVLPL	320.1	16	16
HLA-DRB1*04:01	1	520	534	15	FNGQPDFMK	VFNGQPDFMKMAEAY	386.1	16	16
HLA-DRB1*04:01	1	9	23	15	LKMAESLEL	NQNIDPLKMAESLEL	401.4	16	16
HLA-DRB1*08:02	1	493	507	15	LINNGTLGM	IVLINNGTLGMVKQW	482.8	16	16
HLA-DRB1*08:02	1	557	571	15	LIEVRISPT	YQGPVLIEVRISPTE	513.4	16	16
HLA-DRB1*08:02	1	221	235	15	FISLLKEAK	NKDIDTFISLLKEAK	514.1	16	16
HLA-DRB1*12:01	1	69	83	15	IKHILARHE	YDGKIKHILARHEQG	522.3	16	16
HLA-DRB1*12:01	1	525	539	15	MKMAEAYGV	PDFMKMAEAYGVKGF	526.2	16	16
HLA-DRB1*03:01	1	329	343	15	VDIDPSEIN	VHVDIDPSEINKVIH	527.1	16	16
HLA-DRB1*12:01	1	71	85	15	IKHILARHE	GKIKHILARHEQGAV	532.3	16	16
HLA-DRB1*12:01	1	115	129	15	CDSLPLVVF	GITDAHCDSLPLVVF	532.6	16	16
HLA-DRB1*12:01	1	56	70	15	VLPLYDTFY	YPGGAVLPLYDTFYD	536.2	16	16
HLA-DRB1*12:01	1	345	359	15	IADCKRFLE	DLGIIADCKRFLECL	537.3	16	16
HLA-DRB3*02:02	1	435	449	15	WVTSGGLGT	GQWVTSGGLGTMGFG	731.9	16	16
HLA-DRB3*02:02	1	5	19	15	VNQNIDPLK	QHEVNQNIDPLKMAE	737.5	16	16
HLA-DRB3*02:02	1	4	18	15	VNQNIDPLK	TQHEVNQNIDPLKMA	747.9	16	16
HLA-DRB3*02:02	1	145	159	15	LSMTSPITK	EADILSMTSPITKQN	758.6	16	16
HLA-DRB1*04:02	1	446	460	15	FGIPSSIGA	MGFGIPSSIGAKLAN	1311.9	16	16
HLA-DRB1*04:02	1	427	441	15	FKNHGQWVT	QFYPFKNHGQWVTSG	1317	16	16
HLA-DRB1*04:02	1	84	98	15	AEGYARVSG	AVHAAEGYARVSGKT	1318.2	16	16
HLA-DRB1*04:02	1	467	481	15	FVGDGGFQM	CFVGDGGFQMTNQEM	1323.8	16	16
HLA-DRB1*04:02	1	431	445	15	WVTSGGLGT	FKNHGQWVTSGGLGT	1329.1	16	16
HLA-DRB1*04:03	1	533	547	15	VKGFLIDKP	AYGVKGFLIDKPEQL	1444.3	16	16
HLA-DRB1*04:03	1	292	306	15	ASNMALTEC	YASNMALTECDLLIN	1452.8	16	16
HLA-DRB1*01:03	1	154	168	15	KQNYQVKRV	PITKQNYQVKRVEDI	5624.7	16	16
HLA-DRB1*01:03	1	561	575	15	EVRISPTEA	VLIEVRISPTEAVTP	5642	16	16
HLA-DRB1*01:03	1	321	335	15	NAKIVHVDI	AFAPNAKIVHVDIDP	5677.2	16	16
HLA-DRB1*01:03	1	65	79	15	YDGKIKHIL	YDTFYDGKIKHILAR	5713.1	16	16
HLA-DRB1*01:01	1	300	314	15	LLINLGSRF	ECDLLINLGSRFDDR	53.4	17	17
HLA-DRB1*01:01	1	66	80	15	FYDGKIKHI	DTFYDGKIKHILARH	53.5	17	17
HLA-DRB1*01:01	1	511	525	15	FNQRFSHSV	FFNQRFSHSVFNGQP	54.6	17	17
HLA-DRB3*03:01	1	124	138	15	LVVFTGQVA	LPLVVFTGQVATPGI	57.8	17	17
HLA-DRB3*03:01	1	148	162	15	LSMTSPITK	ILSMTSPITKQNYQV	59	17	17
HLA-DRB3*03:01	1	286	300	15	MHGSYASNM	GGMHGSYASNMALTE	60	17	17
HLA-DRB3*03:01	1	285	299	15	MHGSYASNM	MGGMHGSYASNMALT	60.5	17	17
HLA-DRB4*01:03	1	149	163	15	MTSPITKQN	LSMTSPITKQNYQVK	62.5	17	17
HLA-DRB4*01:03	1	507	521	15	FNQRFSHSV	WQDKFFNQRFSHSVF	64.2	17	17
HLA-DRB1*10:01	1	268	282	15	LLGLGAVPY	TLLGLGAVPYEDTLF	103.7	17	17
HLA-DRB1*10:01	1	138	152	15	FQEADILSM	IGKDAFQEADILSMT	105.1	17	17
HLA-DRB1*10:01	1	480	494	15	EMALLPEYG	EMALLPEYGLDVKIV	105.2	17	17
HLA-DRB5*01:01	1	423	437	15	FYPFKNHGQ	MWAAQFYPFKNHGQW	153.9	17	17
HLA-DRB5*01:01	1	424	438	15	FYPFKNHGQ	WAAQFYPFKNHGQWV	154.5	17	17
HLA-DRB5*01:01	1	126	140	15	FTGQVATPG	LVVFTGQVATPGIGK	156.4	17	17
HLA-DRB5*01:01	1	490	504	15	IVLINNGTL	DVKIVLINNGTLGMV	157	17	17
HLA-DRB5*01:01	1	534	548	15	FLIDKPEQL	YGVKGFLIDKPEQLE	160.4	17	17
HLA-DRB5*01:01	1	524	538	15	MKMAEAYGV	QPDFMKMAEAYGVKG	160.6	17	17
HLA-DRB5*01:01	1	572	586	15	VTPMVPSGK	AVTPMVPSGKSNHEM	161.3	17	17
HLA-DRB5*01:01	1	72	86	15	IKHILARHE	KIKHILARHEQGAVH	165.7	17	17
HLA-DRB5*01:01	1	82	96	15	VHAAEGYAR	QGAVHAAEGYARVSG	166.6	17	17
HLA-DRB1*07:01	1	173	187	15	FHVANSGRK	HEAFHVANSGRKGPV	166.7	17	17
HLA-DRB5*01:01	1	149	163	15	LSMTSPITK	LSMTSPITKQNYQVK	167.2	17	17
HLA-DRB5*01:01	1	87	101	15	YARVSGKTG	AAEGYARVSGKTGVV	167.9	17	17
HLA-DRB5*01:01	1	510	524	15	FNQRFSHSV	KFFNQRFSHSVFNGQ	168.1	17	17
HLA-DRB1*07:01	1	549	563	15	FAYQGPVLI	EQLDAAFAYQGPVLI	168.4	17	17
HLA-DRB1*07:01	1	441	455	15	GLGTMGFGI	GGLGTMGFGIPSSIG	169.9	17	17
HLA-DRB1*09:01	1	67	81	15	FYDGKIKHI	TFYDGKIKHILARHE	175.9	17	17
HLA-DRB1*07:01	1	172	186	15	FHVANSGRK	VHEAFHVANSGRKGP	178.5	17	17
HLA-DRB1*09:01	1	269	283	15	LLGLGAVPY	LLGLGAVPYEDTLFL	178.9	17	17
HLA-DRB1*09:01	1	381	395	15	FKLGEEDQV	QKHPFKLGEEDQVFC	181.4	17	17
HLA-DRB1*09:01	1	276	290	15	FLGMGGMHG	PYEDTLFLGMGGMHG	183.3	17	17
HLA-DRB1*04:04	1	352	366	15	RFLECLNDK	CKRFLECLNDKNVET	206.7	17	17
HLA-DRB1*13:02	1	341	355	15	IHVDLGIIA	VIHVDLGIIADCKRF	208	17	17
HLA-DRB1*13:02	1	424	438	15	PFKNHGQWV	WAAQFYPFKNHGQWV	208.3	17	17
HLA-DRB1*04:04	1	351	365	15	RFLECLNDK	DCKRFLECLNDKNVE	212.2	17	17
HLA-DRB1*04:04	1	14	28	15	PLKMAESLE	PLKMAESLELEQLNE	212.9	17	17
HLA-DRB1*04:04	1	56	70	15	AVLPLYDTF	YPGGAVLPLYDTFYD	214.3	17	17
HLA-DRB1*04:04	1	353	367	15	FLECLNDKN	KRFLECLNDKNVETI	214.8	17	17
HLA-DRB1*13:02	1	245	259	15	INQSKSNQL	INQSKSNQLLTQFVN	214.9	17	17
HLA-DRB1*04:04	1	226	240	15	FISLLKEAK	TFISLLKEAKKPVVL	218.2	17	17
HLA-DRB1*13:02	1	535	549	15	FLIDKPEQL	GVKGFLIDKPEQLEE	223.5	17	17
HLA-DRB1*11:01	1	276	290	15	FLGMGGMHG	PYEDTLFLGMGGMHG	242.6	17	17
HLA-DRB1*11:01	1	523	537	15	FMKMAEAYG	GQPDFMKMAEAYGVK	247.1	17	17
HLA-DRB1*11:01	1	509	523	15	FNQRFSHSV	DKFFNQRFSHSVFNG	251.4	17	17
HLA-DRB1*11:01	1	507	521	15	KFFNQRFSH	WQDKFFNQRFSHSVF	251.9	17	17
HLA-DRB1*11:01	1	526	540	15	MKMAEAYGV	DFMKMAEAYGVKGFL	253.3	17	17
HLA-DRB1*11:01	1	143	157	15	ILSMTSPIT	FQEADILSMTSPITK	259.1	17	17
HLA-DRB1*15:01	1	531	545	15	AYGVKGFLI	AEAYGVKGFLIDKPE	278.4	17	17
HLA-DRB1*15:01	1	9	23	15	LKMAESLEL	NQNIDPLKMAESLEL	279	17	17
HLA-DRB1*15:01	1	302	316	15	LINLGSRFD	DLLINLGSRFDDRLA	280	17	17
HLA-DRB1*08:01	1	277	291	15	FLGMGGMHG	YEDTLFLGMGGMHGS	283.4	17	17
HLA-DRB4*01:01	1	549	563	15	AFAYQGPVL	EQLDAAFAYQGPVLI	286.4	17	17
HLA-DRB1*08:01	1	86	100	15	ARVSGKTGV	HAAEGYARVSGKTGV	287.8	17	17
HLA-DRB4*01:01	1	557	571	15	VLIEVRISP	YQGPVLIEVRISPTE	289.5	17	17
HLA-DRB1*08:01	1	400	414	15	IEYIGKITN	TIEYIGKITNGEAIV	291.5	17	17
HLA-DRB1*15:01	1	125	139	15	LVVFTGQVA	PLVVFTGQVATPGIG	291.6	17	17
HLA-DRB1*15:01	1	240	254	15	INQSKSNQL	LAGAGINQSKSNQLL	293.5	17	17
HLA-DRB1*08:01	1	500	514	15	LGMVKQWQD	TLGMVKQWQDKFFNQ	297.2	17	17
HLA-DRB4*01:01	1	142	156	15	ILSMTSPIT	AFQEADILSMTSPIT	298.8	17	17
HLA-DRB1*15:01	1	45	59	15	VDYLFGYPG	LLKENVDYLFGYPGG	306.7	17	17
HLA-DRB1*15:01	1	276	290	15	FLGMGGMHG	PYEDTLFLGMGGMHG	307.1	17	17
HLA-DRB1*04:05	1	354	368	15	FLECLNDKN	RFLECLNDKNVETIE	317.1	17	17
HLA-DRB1*04:05	1	194	208	15	LATNVDLCD	DMGVLATNVDLCDEI	317.9	17	17
HLA-DRB1*16:02	1	252	266	15	FVNKHQIPT	QLLTQFVNKHQIPTV	321.3	17	17
HLA-DRB1*04:05	1	226	240	15	ISLLKEAKK	TFISLLKEAKKPVVL	325.3	17	17
HLA-DRB1*04:05	1	323	337	15	IVHVDIDPS	APNAKIVHVDIDPSE	328	17	17
HLA-DRB1*04:05	1	108	122	15	MTGITDAHC	GATNVMTGITDAHCD	329	17	17
HLA-DRB1*16:02	1	253	267	15	FVNKHQIPT	LLTQFVNKHQIPTVT	329.5	17	17
HLA-DRB1*16:02	1	254	268	15	FVNKHQIPT	LTQFVNKHQIPTVTT	329.7	17	17
HLA-DRB1*04:05	1	402	416	15	YIGKITNGE	EYIGKITNGEAIVTT	330.1	17	17
HLA-DRB1*04:05	1	109	123	15	MTGITDAHC	ATNVMTGITDAHCDS	330.3	17	17
HLA-DRB1*04:05	1	191	205	15	MGVLATNVD	FPKDMGVLATNVDLC	334	17	17
HLA-DRB1*16:02	1	280	294	15	FLGMGGMHG	TLFLGMGGMHGSYAS	334.1	17	17
HLA-DRB1*04:05	1	562	576	15	VRISPTEAV	LIEVRISPTEAVTPM	336.1	17	17
HLA-DRB1*16:02	1	505	519	15	FFNQRFSHS	KQWQDKFFNQRFSHS	336.8	17	17
HLA-DRB1*04:05	1	247	261	15	SNQLLTQFV	QSKSNQLLTQFVNKH	343.7	17	17
HLA-DRB1*04:01	1	123	137	15	FTGQVATPG	SLPLVVFTGQVATPG	406.8	17	17
HLA-DRB1*04:01	1	350	364	15	FLECLNDKN	ADCKRFLECLNDKNV	408.3	17	17
HLA-DRB1*04:01	1	249	263	15	LLTQFVNKH	KSNQLLTQFVNKHQI	408.4	17	17
HLA-DRB1*04:01	1	250	264	15	LLTQFVNKH	SNQLLTQFVNKHQIP	409.5	17	17
HLA-DRB1*04:01	1	418	432	15	WAAQFYPFK	VGQHQMWAAQFYPFK	421.1	17	17
HLA-DRB1*04:01	1	425	439	15	FYPFKNHGQ	AAQFYPFKNHGQWVT	426.1	17	17
HLA-DRB1*04:01	1	511	525	15	FSHSVFNGQ	FFNQRFSHSVFNGQP	430.1	17	17
HLA-DRB1*12:01	1	116	130	15	CDSLPLVVF	ITDAHCDSLPLVVFT	551.3	17	17
HLA-DRB1*12:01	1	344	358	15	IADCKRFLE	VDLGIIADCKRFLEC	552.9	17	17
HLA-DRB1*12:01	1	146	160	15	ILSMTSPIT	ADILSMTSPITKQNY	554.1	17	17
HLA-DRB1*12:01	1	420	434	15	MWAAQFYPF	QHQMWAAQFYPFKNH	564.8	17	17
HLA-DRB1*12:01	1	144	158	15	ILSMTSPIT	QEADILSMTSPITKQ	572.8	17	17
HLA-DRB1*12:01	1	70	84	15	IKHILARHE	DGKIKHILARHEQGA	578.6	17	17
HLA-DRB1*03:01	1	227	241	15	LKEAKKPVV	FISLLKEAKKPVVLA	585.9	17	17
HLA-DRB1*03:01	1	556	570	15	VLIEVRISP	AYQGPVLIEVRISPT	627.3	17	17
HLA-DRB3*01:01	1	554	568	15	FAYQGPVLI	AFAYQGPVLIEVRIS	711.4	17	17
HLA-DRB3*01:01	1	287	301	15	YASNMALTE	GMHGSYASNMALTEC	719.8	17	17
HLA-DRB3*01:01	1	63	77	15	FYDGKIKHI	PLYDTFYDGKIKHIL	725.8	17	17
HLA-DRB3*01:01	1	160	174	15	KRVEDIPKI	YQVKRVEDIPKIVHE	739.3	17	17
HLA-DRB3*02:02	1	99	113	15	VVVTSGPGA	GVVVVTSGPGATNVM	810.6	17	17
HLA-DRB3*02:02	1	250	264	15	LLTQFVNKH	SNQLLTQFVNKHQIP	818.8	17	17
HLA-DRB3*02:02	1	144	158	15	DILSMTSPI	QEADILSMTSPITKQ	838.5	17	17
HLA-DRB3*02:02	1	466	480	15	FVGDGGFQM	VCFVGDGGFQMTNQE	854.1	17	17
HLA-DRB3*02:02	1	419	433	15	WAAQFYPFK	GQHQMWAAQFYPFKN	862	17	17
HLA-DRB1*04:02	1	417	431	15	MWAAQFYPF	DVGQHQMWAAQFYPF	1372.5	17	17
HLA-DRB1*04:02	1	251	265	15	FVNKHQIPT	NQLLTQFVNKHQIPT	1376.2	17	17
HLA-DRB1*04:02	1	225	239	15	FISLLKEAK	DTFISLLKEAKKPVV	1389.5	17	17
HLA-DRB1*04:02	1	70	84	15	ILARHEQGA	DGKIKHILARHEQGA	1401.1	17	17
HLA-DRB1*04:02	1	85	99	15	AEGYARVSG	VHAAEGYARVSGKTG	1401.2	17	17
HLA-DRB1*04:03	1	196	210	15	ATNVDLCDE	GVLATNVDLCDEINI	1477.8	17	17
HLA-DRB1*04:03	1	339	353	15	VIHVDLGII	NKVIHVDLGIIADCK	1479.8	17	17
HLA-DRB1*04:03	1	291	305	15	ASNMALTEC	SYASNMALTECDLLI	1494.9	17	17
HLA-DRB1*01:03	1	340	354	15	KVIHVDLGI	KVIHVDLGIIADCKR	5731.9	17	17
HLA-DRB1*01:03	1	492	506	15	LINNGTLGM	KIVLINNGTLGMVKQ	5812.8	17	17
HLA-DRB1*01:03	1	333	347	15	EINKVIHVD	IDPSEINKVIHVDLG	5826	17	17
HLA-DRB1*01:03	1	155	169	15	KQNYQVKRV	ITKQNYQVKRVEDIP	5876.1	17	17
HLA-DRB1*01:01	1	67	81	15	FYDGKIKHI	TFYDGKIKHILARHE	55.8	18	18
HLA-DRB1*01:01	1	548	562	15	LDAAFAYQG	EEQLDAAFAYQGPVL	56.5	18	18
HLA-DRB1*01:01	1	50	64	15	FGYPGGAVL	VDYLFGYPGGAVLPL	56.7	18	18
HLA-DRB1*01:01	1	522	536	15	FMKMAEAYG	NGQPDFMKMAEAYGV	57.1	18	18
HLA-DRB1*01:01	1	283	297	15	MGGMHGSYA	LGMGGMHGSYASNMA	58.7	18	18
HLA-DRB3*03:01	1	123	137	15	LVVFTGQVA	SLPLVVFTGQVATPG	62	18	18
HLA-DRB3*03:01	1	252	266	15	VNKHQIPTV	QLLTQFVNKHQIPTV	62.4	18	18
HLA-DRB3*03:01	1	257	271	15	VNKHQIPTV	FVNKHQIPTVTTLLG	62.4	18	18
HLA-DRB3*03:01	1	227	241	15	LLKEAKKPV	FISLLKEAKKPVVLA	63.2	18	18
HLA-DRB3*03:01	1	228	242	15	LLKEAKKPV	ISLLKEAKKPVVLAG	65.2	18	18
HLA-DRB1*13:01	1	253	267	15	LLTQFVNKH	LLTQFVNKHQIPTVT	67.1	18	18
HLA-DRB1*13:01	1	147	161	15	MTSPITKQN	DILSMTSPITKQNYQ	71.9	18	18
HLA-DRB1*13:01	1	298	312	15	LLINLGSRF	LTECDLLINLGSRFD	72.9	18	18
HLA-DRB1*13:01	1	506	520	15	FNQRFSHSV	QWQDKFFNQRFSHSV	73.2	18	18
HLA-DRB1*10:01	1	51	65	15	YLFGYPGGA	DYLFGYPGGAVLPLY	106	18	18
HLA-DRB1*10:01	1	47	61	15	YLFGYPGGA	KENVDYLFGYPGGAV	106.7	18	18
HLA-DRB1*10:01	1	546	560	15	LDAAFAYQG	QLEEQLDAAFAYQGP	110.8	18	18
HLA-DRB5*01:01	1	509	523	15	FNQRFSHSV	DKFFNQRFSHSVFNG	172.2	18	18
HLA-DRB5*01:01	1	422	436	15	FYPFKNHGQ	QMWAAQFYPFKNHGQ	178.2	18	18
HLA-DRB5*01:01	1	508	522	15	FNQRFSHSV	QDKFFNQRFSHSVFN	180.2	18	18
HLA-DRB5*01:01	1	129	143	15	QVATPGIGK	FTGQVATPGIGKDAF	182.7	18	18
HLA-DRB1*07:01	1	445	459	15	IPSSIGAKL	TMGFGIPSSIGAKLA	184.4	18	18
HLA-DRB5*01:01	1	235	249	15	VVLAGAGIN	KKPVVLAGAGINQSK	184.9	18	18
HLA-DRB1*09:01	1	167	181	15	KIVHEAFHV	DIPKIVHEAFHVANS	186.9	18	18
HLA-DRB1*09:01	1	470	484	15	FQMTNQEMA	GDGGFQMTNQEMALL	189.6	18	18
HLA-DRB1*07:01	1	174	188	15	FHVANSGRK	EAFHVANSGRKGPVV	191.5	18	18
HLA-DRB1*09:01	1	239	253	15	INQSKSNQL	VLAGAGINQSKSNQL	191.8	18	18
HLA-DRB1*09:01	1	232	246	15	VVLAGAGIN	KEAKKPVVLAGAGIN	193.7	18	18
HLA-DRB1*09:01	1	380	394	15	FKLGEEDQV	KQKHPFKLGEEDQVF	195.6	18	18
HLA-DRB1*09:01	1	173	187	15	FHVANSGRK	HEAFHVANSGRKGPV	195.7	18	18
HLA-DRB1*09:01	1	52	66	15	FGYPGGAVL	YLFGYPGGAVLPLYD	196.1	18	18
HLA-DRB1*09:01	1	168	182	15	KIVHEAFHV	IPKIVHEAFHVANSG	197.6	18	18
HLA-DRB1*04:04	1	148	162	15	ILSMTSPIT	ILSMTSPITKQNYQV	221.4	18	18
HLA-DRB1*04:04	1	344	358	15	IIADCKRFL	VDLGIIADCKRFLEC	221.6	18	18
HLA-DRB1*04:04	1	141	155	15	AFQEADILS	DAFQEADILSMTSPI	222.4	18	18
HLA-DRB1*13:02	1	534	548	15	FLIDKPEQL	YGVKGFLIDKPEQLE	227.9	18	18
HLA-DRB1*13:02	1	428	442	15	PFKNHGQWV	FYPFKNHGQWVTSGG	233.5	18	18
HLA-DRB1*04:04	1	69	83	15	KIKHILARH	YDGKIKHILARHEQG	234.7	18	18
HLA-DRB1*04:04	1	345	359	15	IIADCKRFL	DLGIIADCKRFLECL	234.8	18	18
HLA-DRB1*04:04	1	125	139	15	LVVFTGQVA	PLVVFTGQVATPGIG	235.4	18	18
HLA-DRB1*13:02	1	14	28	15	LKMAESLEL	PLKMAESLELEQLNE	236	18	18
HLA-DRB1*13:02	1	554	568	15	FAYQGPVLI	AFAYQGPVLIEVRIS	236.5	18	18
HLA-DRB1*13:02	1	536	550	15	FLIDKPEQL	VKGFLIDKPEQLEEQ	240.3	18	18
HLA-DRB1*11:01	1	317	331	15	FAPNAKIVH	SKPDAFAPNAKIVHV	270.7	18	18
HLA-DRB1*11:01	1	347	361	15	IADCKRFLE	GIIADCKRFLECLND	273	18	18
HLA-DRB1*11:01	1	345	359	15	IADCKRFLE	DLGIIADCKRFLECL	287.8	18	18
HLA-DRB1*08:01	1	230	244	15	LKEAKKPVV	LLKEAKKPVVLAGAG	300.5	18	18
HLA-DRB1*08:01	1	70	84	15	IKHILARHE	DGKIKHILARHEQGA	300.9	18	18
HLA-DRB1*08:01	1	396	410	15	IEYIGKITN	KPQQTIEYIGKITNG	301.7	18	18
HLA-DRB4*01:01	1	122	136	15	PLVVFTGQV	DSLPLVVFTGQVATP	302.5	18	18
HLA-DRB1*08:01	1	511	525	15	FFNQRFSHS	FFNQRFSHSVFNGQP	302.7	18	18
HLA-DRB1*08:01	1	90	104	15	ARVSGKTGV	GYARVSGKTGVVVVT	302.8	18	18
HLA-DRB1*08:01	1	507	521	15	FFNQRFSHS	WQDKFFNQRFSHSVF	308.8	18	18
HLA-DRB4*01:01	1	469	483	15	QMTNQEMAL	VGDGGFQMTNQEMAL	315.2	18	18
HLA-DRB4*01:01	1	479	493	15	ALLPEYGLD	QEMALLPEYGLDVKI	317.6	18	18
HLA-DRB1*08:01	1	250	264	15	TQFVNKHQI	SNQLLTQFVNKHQIP	317.7	18	18
HLA-DRB1*15:01	1	247	261	15	NQLLTQFVN	QSKSNQLLTQFVNKH	319.5	18	18
HLA-DRB4*01:01	1	37	51	15	EVLVEALLK	GSEVLVEALLKENVD	321.1	18	18
HLA-DRB1*15:01	1	120	134	15	LVVFTGQVA	HCDSLPLVVFTGQVA	332.5	18	18
HLA-DRB1*04:05	1	421	435	15	WAAQFYPFK	HQMWAAQFYPFKNHG	351.9	18	18
HLA-DRB1*16:02	1	227	241	15	LKEAKKPVV	FISLLKEAKKPVVLA	362.5	18	18
HLA-DRB1*04:01	1	291	305	15	YASNMALTE	SYASNMALTECDLLI	435.5	18	18
HLA-DRB1*04:01	1	243	257	15	INQSKSNQL	AGINQSKSNQLLTQF	437.1	18	18
HLA-DRB1*04:01	1	354	368	15	FLECLNDKN	RFLECLNDKNVETIE	447.9	18	18
HLA-DRB1*04:01	1	463	477	15	FVGDGGFQM	KTVVCFVGDGGFQMT	450.6	18	18
HLA-DRB1*08:02	1	494	508	15	LINNGTLGM	VLINNGTLGMVKQWQ	545.2	18	18
HLA-DRB1*08:02	1	486	500	15	VKIVLINNG	EYGLDVKIVLINNGT	548.6	18	18
HLA-DRB1*08:02	1	322	336	15	IVHVDIDPS	FAPNAKIVHVDIDPS	569.6	18	18
HLA-DRB1*08:02	1	564	578	15	VRISPTEAV	EVRISPTEAVTPMVP	577.3	18	18
HLA-DRB1*12:01	1	168	182	15	VHEAFHVAN	IPKIVHEAFHVANSG	581.8	18	18
HLA-DRB1*12:01	1	303	317	15	LINLGSRFD	LLINLGSRFDDRLAS	588.2	18	18
HLA-DRB1*12:01	1	221	235	15	IDTFISLLK	NKDIDTFISLLKEAK	598.7	18	18
HLA-DRB1*12:01	1	9	23	15	IDPLKMAES	NQNIDPLKMAESLEL	600.7	18	18
HLA-DRB1*12:01	1	492	506	15	INNGTLGMV	KIVLINNGTLGMVKQ	610.7	18	18
HLA-DRB1*12:01	1	489	503	15	IVLINNGTL	LDVKIVLINNGTLGM	613	18	18
HLA-DRB1*12:01	1	342	356	15	IIADCKRFL	IHVDLGIIADCKRFL	616.3	18	18
HLA-DRB1*12:01	1	228	242	15	LKEAKKPVV	ISLLKEAKKPVVLAG	616.9	18	18
HLA-DRB1*03:01	1	305	319	15	SRFDDRLAS	INLGSRFDDRLASKP	640.4	18	18
HLA-DRB1*03:01	1	12	26	15	LKMAESLEL	IDPLKMAESLELEQL	645.7	18	18
HLA-DRB1*03:01	1	226	240	15	LKEAKKPVV	TFISLLKEAKKPVVL	658.8	18	18
HLA-DRB3*01:01	1	142	156	15	QEADILSMT	AFQEADILSMTSPIT	775.8	18	18
HLA-DRB3*01:01	1	470	484	15	FQMTNQEMA	GDGGFQMTNQEMALL	791.6	18	18
HLA-DRB3*01:01	1	64	78	15	FYDGKIKHI	LYDTFYDGKIKHILA	791.9	18	18
HLA-DRB3*01:01	1	286	300	15	YASNMALTE	GGMHGSYASNMALTE	802.8	18	18
HLA-DRB3*02:02	1	563	577	15	VRISPTEAV	IEVRISPTEAVTPMV	899.9	18	18
HLA-DRB3*02:02	1	422	436	15	WAAQFYPFK	QMWAAQFYPFKNHGQ	928.8	18	18
HLA-DRB3*02:02	1	551	565	15	FAYQGPVLI	LDAAFAYQGPVLIEV	952.6	18	18
HLA-DRB3*02:02	1	6	20	15	VNQNIDPLK	HEVNQNIDPLKMAES	954.9	18	18
HLA-DRB3*02:02	1	561	575	15	VRISPTEAV	VLIEVRISPTEAVTP	955.2	18	18
HLA-DRB3*02:02	1	353	367	15	FLECLNDKN	KRFLECLNDKNVETI	989.2	18	18
HLA-DRB1*04:02	1	479	493	15	LLPEYGLDV	QEMALLPEYGLDVKI	1411.8	18	18
HLA-DRB1*04:02	1	424	438	15	FYPFKNHGQ	WAAQFYPFKNHGQWV	1412.4	18	18
HLA-DRB1*04:02	1	529	543	15	AYGVKGFLI	KMAEAYGVKGFLIDK	1419.6	18	18
HLA-DRB1*04:02	1	82	96	15	VHAAEGYAR	QGAVHAAEGYARVSG	1425.3	18	18
HLA-DRB1*04:02	1	509	523	15	FFNQRFSHS	DKFFNQRFSHSVFNG	1425.4	18	18
HLA-DRB1*04:02	1	122	136	15	LVVFTGQVA	DSLPLVVFTGQVATP	1455.8	18	18
HLA-DRB1*04:03	1	279	293	15	XDTLFLGMG	DTLFLGMGGMHGSYA	1507.3	18	18
HLA-DRB1*04:03	1	340	354	15	HVDLGIIAD	KVIHVDLGIIADCKR	1509.1	18	18
HLA-DRB1*04:03	1	290	304	15	ASNMALTEC	GSYASNMALTECDLL	1516.2	18	18
HLA-DRB1*04:03	1	262	276	15	VTTLLGLGA	QIPTVTTLLGLGAVP	1516.9	18	18
HLA-DRB1*04:03	1	37	51	15	GSEVLVEAL	GSEVLVEALLKENVD	1522.1	18	18
HLA-DRB1*04:03	1	38	52	15	LVEALLKEN	SEVLVEALLKENVDY	1525.3	18	18
HLA-DRB1*04:03	1	111	125	15	VMTGITDAH	NVMTGITDAHCDSLP	1532.4	18	18
HLA-DRB1*04:03	1	294	308	15	NMALTECDL	SNMALTECDLLINLG	1541.8	18	18
HLA-DRB1*01:03	1	322	336	15	NAKIVHVDI	FAPNAKIVHVDIDPS	5924.8	18	18
HLA-DRB1*01:03	1	163	177	15	RVEDIPKIV	KRVEDIPKIVHEAFH	5972.3	18	18
HLA-DRB1*01:03	1	255	269	15	TQFVNKHQI	TQFVNKHQIPTVTTL	5985.9	18	18
HLA-DRB1*01:01	1	301	315	15	LLINLGSRF	CDLLINLGSRFDDRL	59.7	19	19
HLA-DRB1*01:01	1	482	496	15	LLPEYGLDV	ALLPEYGLDVKIVLI	59.9	19	19
HLA-DRB1*01:01	1	169	183	15	IVHEAFHVA	PKIVHEAFHVANSGR	60.1	19	19
HLA-DRB1*01:01	1	493	507	15	VLINNGTLG	IVLINNGTLGMVKQW	61	19	19
HLA-DRB1*01:01	1	244	258	15	INQSKSNQL	GINQSKSNQLLTQFV	62.1	19	19
HLA-DRB1*01:01	1	237	251	15	VVLAGAGIN	PVVLAGAGINQSKSN	63.2	19	19
HLA-DRB1*01:01	1	247	261	15	SNQLLTQFV	QSKSNQLLTQFVNKH	64.4	19	19
HLA-DRB3*03:01	1	226	240	15	LLKEAKKPV	TFISLLKEAKKPVVL	67.7	19	19
HLA-DRB3*03:01	1	284	298	15	MHGSYASNM	GMGGMHGSYASNMAL	70.1	19	19
HLA-DRB1*13:01	1	39	53	15	ALLKENVDY	EVLVEALLKENVDYL	74	19	19
HLA-DRB1*13:01	1	40	54	15	ALLKENVDY	VLVEALLKENVDYLF	74.3	19	19
HLA-DRB4*01:03	1	69	83	15	IKHILARHE	YDGKIKHILARHEQG	75	19	19
HLA-DRB4*01:03	1	74	88	15	ILARHEQGA	KHILARHEQGAVHAA	77	19	19
HLA-DRB1*13:01	1	248	262	15	LLTQFVNKH	SKSNQLLTQFVNKHQ	77.2	19	19
HLA-DRB1*13:01	1	175	189	15	FHVANSGRK	AFHVANSGRKGPVVI	77.6	19	19
HLA-DRB1*13:01	1	146	160	15	MTSPITKQN	ADILSMTSPITKQNY	77.7	19	19
HLA-DRB5*01:01	1	523	537	15	MKMAEAYGV	GQPDFMKMAEAYGVK	192.7	19	19
HLA-DRB1*07:01	1	95	109	15	VVVVTSGPG	SGKTGVVVVTSGPGA	196.6	19	19
HLA-DRB1*07:01	1	444	458	15	IPSSIGAKL	GTMGFGIPSSIGAKL	196.7	19	19
HLA-DRB5*01:01	1	489	503	15	IVLINNGTL	LDVKIVLINNGTLGM	198.8	19	19
HLA-DRB1*09:01	1	142	156	15	FQEADILSM	AFQEADILSMTSPIT	201.6	19	19
HLA-DRB1*09:01	1	172	186	15	FHVANSGRK	VHEAFHVANSGRKGP	201.6	19	19
HLA-DRB1*09:01	1	64	78	15	FYDGKIKHI	LYDTFYDGKIKHILA	202.2	19	19
HLA-DRB1*09:01	1	81	95	15	VHAAEGYAR	EQGAVHAAEGYARVS	202.5	19	19
HLA-DRB1*07:01	1	512	526	15	FNQRFSHSV	FNQRFSHSVFNGQPD	206.4	19	19
HLA-DRB1*07:01	1	256	270	15	QIPTVTTLL	QFVNKHQIPTVTTLL	208.7	19	19
HLA-DRB1*04:04	1	123	137	15	PLVVFTGQV	SLPLVVFTGQVATPG	238.5	19	19
HLA-DRB1*04:04	1	557	571	15	VLIEVRISP	YQGPVLIEVRISPTE	244.7	19	19
HLA-DRB1*04:04	1	170	184	15	AFHVANSGR	KIVHEAFHVANSGRK	247.3	19	19
HLA-DRB1*04:04	1	367	381	15	WVKHCQNNK	IEHSDWVKHCQNNKQ	249.9	19	19
HLA-DRB1*13:02	1	342	356	15	IIADCKRFL	IHVDLGIIADCKRFL	255.1	19	19
HLA-DRB1*13:02	1	320	334	15	FAPNAKIVH	DAFAPNAKIVHVDID	258.7	19	19
HLA-DRB1*13:02	1	533	547	15	FLIDKPEQL	AYGVKGFLIDKPEQL	266.3	19	19
HLA-DRB1*13:02	1	44	58	15	LKENVDYLF	ALLKENVDYLFGYPG	275.9	19	19
HLA-DRB1*11:01	1	170	184	15	FHVANSGRK	KIVHEAFHVANSGRK	293.2	19	19
HLA-DRB1*11:01	1	424	438	15	FYPFKNHGQ	WAAQFYPFKNHGQWV	294.5	19	19
HLA-DRB1*11:01	1	506	520	15	KFFNQRFSH	QWQDKFFNQRFSHSV	319.7	19	19
HLA-DRB1*08:01	1	69	83	15	IKHILARHE	YDGKIKHILARHEQG	324.6	19	19
HLA-DRB4*01:01	1	320	334	15	NAKIVHVDI	DAFAPNAKIVHVDID	332.6	19	19
HLA-DRB4*01:01	1	8	22	15	NIDPLKMAE	VNQNIDPLKMAESLE	334	19	19
HLA-DRB4*01:01	1	36	50	15	EVLVEALLK	SGSEVLVEALLKENV	336.1	19	19
HLA-DRB1*15:01	1	73	87	15	LARHEQGAV	IKHILARHEQGAVHA	343.7	19	19
HLA-DRB1*15:01	1	148	162	15	ILSMTSPIT	ILSMTSPITKQNYQV	351.2	19	19
HLA-DRB1*15:01	1	299	313	15	LINLGSRFD	TECDLLINLGSRFDD	358.8	19	19
HLA-DRB1*04:05	1	13	27	15	LKMAESLEL	DPLKMAESLELEQLN	366.9	19	19
HLA-DRB1*04:05	1	559	573	15	VRISPTEAV	GPVLIEVRISPTEAV	369.1	19	19
HLA-DRB1*04:05	1	298	312	15	LINLGSRFD	LTECDLLINLGSRFD	373	19	19
HLA-DRB1*04:05	1	251	265	15	LTQFVNKHQ	NQLLTQFVNKHQIPT	374.9	19	19
HLA-DRB1*16:02	1	124	138	15	LVVFTGQVA	LPLVVFTGQVATPGI	382	19	19
HLA-DRB1*04:05	1	397	411	15	YIGKITNGE	PQQTIEYIGKITNGE	394.7	19	19
HLA-DRB1*04:05	1	190	204	15	MGVLATNVD	DFPKDMGVLATNVDL	395.7	19	19
HLA-DRB1*04:01	1	493	507	15	LINNGTLGM	IVLINNGTLGMVKQW	481.2	19	19
HLA-DRB1*04:01	1	559	573	15	LIEVRISPT	GPVLIEVRISPTEAV	481.3	19	19
HLA-DRB1*04:01	1	560	574	15	VRISPTEAV	PVLIEVRISPTEAVT	483.4	19	19
HLA-DRB1*04:01	1	426	440	15	FYPFKNHGQ	AQFYPFKNHGQWVTS	488.5	19	19
HLA-DRB1*08:02	1	66	80	15	IKHILARHX	DTFYDGKIKHILARH	603.7	19	19
HLA-DRB1*08:02	1	238	252	15	LAGAGINQS	VVLAGAGINQSKSNQ	614.6	19	19
HLA-DRB1*08:02	1	94	108	15	VVVVTSGPG	VSGKTGVVVVTSGPG	622.1	19	19
HLA-DRB1*12:01	1	145	159	15	ILSMTSPIT	EADILSMTSPITKQN	634.1	19	19
HLA-DRB1*12:01	1	10	24	15	LKMAESLEL	QNIDPLKMAESLELE	636.7	19	19
HLA-DRB1*12:01	1	526	540	15	MKMAEAYGV	DFMKMAEAYGVKGFL	648.9	19	19
HLA-DRB1*03:01	1	489	503	15	LINNGTLGM	LDVKIVLINNGTLGM	699.5	19	19
HLA-DRB1*03:01	1	228	242	15	LKEAKKPVV	ISLLKEAKKPVVLAG	730.9	19	19
HLA-DRB3*01:01	1	157	171	15	KRVEDIPKI	KQNYQVKRVEDIPKI	866.4	19	19
HLA-DRB3*01:01	1	318	332	15	FAPNAKIVH	KPDAFAPNAKIVHVD	873.8	19	19
HLA-DRB3*02:02	1	12	26	15	LKMAESLEL	IDPLKMAESLELEQL	995.4	19	19
HLA-DRB3*02:02	1	98	112	15	VVVTSGPGA	TGVVVVTSGPGATNV	996.8	19	19
HLA-DRB3*02:02	1	430	444	15	WVTSGGLGX	PFKNHGQWVTSGGLG	1052.1	19	19
HLA-DRB3*02:02	1	369	383	15	WVKHCQNNK	HSDWVKHCQNNKQKH	1073.3	19	19
HLA-DRB3*02:02	1	487	501	15	VLINNGTLX	YGLDVKIVLINNGTL	1076.7	19	19
HLA-DRB3*02:02	1	465	479	15	FVGDGGFQM	VVCFVGDGGFQMTNQ	1082.5	19	19
HLA-DRB1*04:02	1	224	238	15	FISLLKEAK	IDTFISLLKEAKKPV	1476.5	19	19
HLA-DRB1*04:02	1	478	492	15	LLPEYGLDV	NQEMALLPEYGLDVK	1491.6	19	19
HLA-DRB1*04:03	1	49	63	15	VDYLFGYPG	NVDYLFGYPGGAVLP	1553.3	19	19
HLA-DRB1*04:03	1	278	292	15	EDTLFLGMG	EDTLFLGMGGMHGSY	1558.7	19	19
HLA-DRB1*04:03	1	40	54	15	VEALLKENV	VLVEALLKENVDYLF	1566.5	19	19
HLA-DRB1*04:03	1	400	414	15	TIEYIGKIT	TIEYIGKITNGEAIV	1566.5	19	19
HLA-DRB1*04:03	1	352	366	15	FLECLNDKN	CKRFLECLNDKNVET	1577.6	19	19
HLA-DRB1*04:03	1	105	119	15	ATNVMTGIT	SGPGATNVMTGITDA	1595.9	19	19
HLA-DRB1*01:03	1	166	180	15	DIPKIVHEA	EDIPKIVHEAFHVAN	6050.5	19	19
HLA-DRB1*01:03	1	485	499	15	GLDVKIVLI	PEYGLDVKIVLINNG	6125.1	19	19
HLA-DRB1*01:03	1	160	174	15	RVEDIPKIV	YQVKRVEDIPKIVHE	6148	19	19
HLA-DRB1*01:01	1	227	241	15	ISLLKEAKK	FISLLKEAKKPVVLA	64.7	20	20
HLA-DRB1*01:01	1	64	78	15	FYDGKIKHI	LYDTFYDGKIKHILA	65	20	20
HLA-DRB1*01:01	1	166	180	15	IVHEAFHVA	EDIPKIVHEAFHVAN	65	20	20
HLA-DRB1*01:01	1	261	275	15	VTTLLGLGA	HQIPTVTTLLGLGAV	65.2	20	20
HLA-DRB1*01:01	1	242	256	15	INQSKSNQL	GAGINQSKSNQLLTQ	66.7	20	20
HLA-DRB1*01:01	1	243	257	15	INQSKSNQL	AGINQSKSNQLLTQF	66.7	20	20
HLA-DRB1*01:01	1	223	237	15	FISLLKEAK	DIDTFISLLKEAKKP	66.8	20	20
HLA-DRB1*01:01	1	47	61	15	VDYLFGYPG	KENVDYLFGYPGGAV	67.8	20	20
HLA-DRB1*01:01	1	232	246	15	PVVLAGAGI	KEAKKPVVLAGAGIN	67.9	20	20
HLA-DRB1*01:01	1	299	313	15	LLINLGSRF	TECDLLINLGSRFDD	67.9	20	20
HLA-DRB1*01:01	1	284	298	15	MGGMHGSYA	GMGGMHGSYASNMAL	69.4	20	20
HLA-DRB3*03:01	1	454	468	15	LANPDKTVV	IGAKLANPDKTVVCF	71.6	20	20
HLA-DRB3*03:01	1	535	549	15	FLIDKPEQL	GVKGFLIDKPEQLEE	72.8	20	20
HLA-DRB3*03:01	1	122	136	15	LVVFTGQVA	DSLPLVVFTGQVATP	72.9	20	20
HLA-DRB3*03:01	1	536	550	15	FLIDKPEQL	VKGFLIDKPEQLEEQ	73.1	20	20
HLA-DRB3*03:01	1	303	317	15	LLINLGSRF	LLINLGSRFDDRLAS	73.7	20	20
HLA-DRB3*03:01	1	186	200	15	VVIDFPKDM	PVVIDFPKDMGVLAT	74.4	20	20
HLA-DRB3*03:01	1	96	110	15	VVVTSGPGA	GKTGVVVVTSGPGAT	75.2	20	20
HLA-DRB3*03:01	1	453	467	15	KLANPDKTV	SIGAKLANPDKTVVC	75.2	20	20
HLA-DRB4*01:03	1	222	236	15	FISLLKEAK	KDIDTFISLLKEAKK	78	20	20
HLA-DRB4*01:03	1	143	157	15	ILSMTSPIT	FQEADILSMTSPITK	78.4	20	20
HLA-DRB4*01:03	1	264	278	15	LLGLGAVPY	PTVTTLLGLGAVPYE	78.4	20	20
HLA-DRB4*01:03	1	151	165	15	ITKQNYQVK	MTSPITKQNYQVKRV	80.5	20	20
HLA-DRB1*13:01	1	149	163	15	MTSPITKQN	LSMTSPITKQNYQVK	80.9	20	20
HLA-DRB4*01:03	1	248	262	15	LTQFVNKHQ	SKSNQLLTQFVNKHQ	81.5	20	20
HLA-DRB4*01:03	1	230	244	15	LLKEAKKPV	LLKEAKKPVVLAGAG	82.1	20	20
[truncated: 12,377 more rows]

## Sheet: Table 6
Prediction of interferon gamma producing epitopes
Serial No.	Epitope Name	Sequence	Method	Result	Score
1	Epitope_1_	MWAAQFYPF	SVM based	POSITIVE	0.00168582
2	Epitope_2_	KIVHEAFHV	SVM based	POSITIVE	0.282396
3	Epitope_3_	WAAQFYPFK	SVM based	NEGATIVE	-0.0871051
4	Epitope_4_	AEAYGVKGF	SVM based	NEGATIVE	-0.0950059
5	Eptitope_5_	LLPEYGLDV	SVM based	NEGATIVE	-0.0293987
6	Epitope_6_	GMGGMHGSY	SVM based	POSITIVE	0.331633
7	Epitope_7_	QVATPGIGK	SVM based	POSITIVE	0.126048
8	Epitope_8_	QMWAAQFYPF	SVM based	POSITIVE	0.145044
9	Epitope_9_	EEQLDAAFAY	SVM based	POSITIVE	0.192862
10	Epitope_10_	VPYEDTLFL	SVM based	POSITIVE	0.401855
11	Epitope_11_	QLLTQFVNK	SVM based	POSITIVE	0.653144
12	Epitope_12_	CDLLINLGSRFDDRL	SVM based	POSITIVE	0.594354
13	Epitope_13_	DPLKMAESLELEQLN	SVM based	POSITIVE	0.14977
14	Epitope_14_	ECDLLINLGSRFDDR	SVM based	POSITIVE	0.327591
15	Epitope_15_	IDPLKMAESLELEQL	SVM based	POSITIVE	0.090506
16	Epitope_16_	LIEVRISPTEAVTPM	SVM based	POSITIVE	0.173391
17	Epitope_17_	QNIDPLKMAESLELE	SVM based	POSITIVE	0.310711
18	Epitope_18_	TECDLLINLGSRFDD	SVM based	POSITIVE	0.35073
19	Epitope_19_	YGLDVKIVLINNGTL	SVM based	POSITIVE	0.144235
